# Supplementary material for: High-dimensional multiomics reveals perturbations to IL-6/IL-6R axis and RUNX3 in CD4+ T cells during third trimester pregnancy
Source: bioRxiv. 2026 Mar 30:2026.03.26.711478. Preprint. [Version 1] doi: 10.64898/2026.03.26.711478 (PMC13060162; doi:10.64898/2026.03.26.711478)
Supplement: Supplement 1 [file media-1.xlsx]

## Sheet: Supp Table 1 DEPTnaive_preg_vs_
variables	group1	group2	pval	Nonpregnant mean	Pregnant mean	NPvsMB_meandiff	log2fc_NPvMB
CD126_UV4	Nonpregnant	Pregnant	0.029	78.18	42.2	35.98	0.889557
CD183_G025H7	Nonpregnant	Pregnant	0.029	82.33	73.875	8.455	0.156332
CD215_JM7A4	Nonpregnant	Pregnant	0.029	4.635	9.05	-4.415	-0.965348
CD49f_GoH3	Nonpregnant	Pregnant	0.029	97.03	91.865	5.165	0.0789156
CD9_HI9a	Nonpregnant	Pregnant	0.029	75.655	43.85	31.805	0.786859
CD120b_3G7A02	Nonpregnant	Pregnant	0.057	3.245	7.6125	-4.3675	-1.23015
CD49e_NKI-SAM-1	Nonpregnant	Pregnant	0.057	91.1325	82.28	8.8525	0.147424
CXCR7_8F11-M16	Nonpregnant	Pregnant	0.057	4.0125	9.5575	-5.545	-1.25213
EphA2_SHM16	Nonpregnant	Pregnant	0.057	2.75	6.5975	-3.8475	-1.26249
CD227_16A	Nonpregnant	Pregnant	0.114	3.355	8.8	-5.445	-1.39119
CD254_MIH24	Nonpregnant	Pregnant	0.114	3.71	7.6725	-3.9625	-1.04828
CD62L_DREG-56	Nonpregnant	Pregnant	0.114	79.28	66.8	12.48	0.247109
CD66a/c/e_ASL-32	Nonpregnant	Pregnant	0.114	7.5175	18.18	-10.6625	-1.27403
CD73_AD2	Nonpregnant	Pregnant	0.114	35.43	17.85	17.58	0.989047
Lymphotoxin btea Receptor_31G4D8	Nonpregnant	Pregnant	0.114	1.995	4.805	-2.81	-1.26815
XCR1_S15046E	Nonpregnant	Pregnant	0.114	3.765	4.92	-1.155	-0.386008
CD160_BY55	Nonpregnant	Pregnant	0.146	2.7875	4.4425	-1.655	-0.6724
CD11b_ICRF44	Nonpregnant	Pregnant	0.2	2.885	0.8825	2.0025	1.7089
CD130_2E1B02	Nonpregnant	Pregnant	0.2	75.4925	60.115	15.3775	0.328608
CD164_67D2	Nonpregnant	Pregnant	0.2	91.78	86.25	5.53	0.0896553
CD169_7-239	Nonpregnant	Pregnant	0.2	61.53	48.05	13.48	0.356754
CD221_1H7/CD221	Nonpregnant	Pregnant	0.2	18.88	9.325	9.555	1.01768
CD258_T5-39	Nonpregnant	Pregnant	0.2	1.97	4.3975	-2.4275	-1.15849
CD338_5D3	Nonpregnant	Pregnant	0.2	0.6825	1.45	-0.7675	-1.08715
CD71_CY1G4	Nonpregnant	Pregnant	0.2	20.5175	32.74	-12.2225	-0.674199
CD82_ASL-24	Nonpregnant	Pregnant	0.2	93.405	89.25	4.155	0.0656476
Delta Opioid Receptor_DOR7D2A4	Nonpregnant	Pregnant	0.2	3.01	4.95	-1.94	-0.717665
HLA-DR_L243	Nonpregnant	Pregnant	0.2	18.5175	12.915	5.6025	0.519842
MSC_NPC_W4A5	Nonpregnant	Pregnant	0.2	76.705	71.55	5.155	0.100369
NPC_57D2	Nonpregnant	Pregnant	0.2	6.6225	4.345	2.2775	0.60802
CD107a_H4A3	Nonpregnant	Pregnant	0.343	77.58	68.05	9.53	0.18909
CD119_GIR-208	Nonpregnant	Pregnant	0.343	31.755	19.625	12.13	0.694291
CD148_A3	Nonpregnant	Pregnant	0.343	25.83	33.45	-7.62	-0.372959
CD185_J252D4	Nonpregnant	Pregnant	0.343	20.23	17.7	2.53	0.192747
CD191_5F10B29	Nonpregnant	Pregnant	0.343	9.18	10.625	-1.445	-0.210897
CD193_5E8	Nonpregnant	Pregnant	0.343	4.8975	7.0925	-2.195	-0.534249
CD203c_NP4D6	Nonpregnant	Pregnant	0.343	4.97	4.1375	0.8325	0.264487
CD213a2_SHM38	Nonpregnant	Pregnant	0.343	5.95	4.91	1.04	0.277167
CD25_M-A251	Nonpregnant	Pregnant	0.343	18.63	28.65	-10.02	-0.620907
CD272_MIH26	Nonpregnant	Pregnant	0.343	90.0425	86.04	4.0025	0.0655986
CD319_162.1	Nonpregnant	Pregnant	0.343	2.395	4.1575	-1.7625	-0.795691
CD352_NT-7	Nonpregnant	Pregnant	0.343	94.305	90.675	3.63	0.0566294
CD360_17A12	Nonpregnant	Pregnant	0.343	30.38	14.98	15.4	1.02008
CD360_2G1-K12	Nonpregnant	Pregnant	0.343	7.1175	2.7375	4.38	1.37851
CD85d_42D1	Nonpregnant	Pregnant	0.343	7.1025	10.3	-3.1975	-0.536246
CD92_VIM15b	Nonpregnant	Pregnant	0.343	59.1075	40.38	18.7275	0.5497
CD96_NK92.39	Nonpregnant	Pregnant	0.343	20.355	11.0825	9.2725	0.8771
Dopamine Receptor D1_L205G1	Nonpregnant	Pregnant	0.343	4.52	6.8475	-2.3275	-0.599255
HLA-E_3D12	Nonpregnant	Pregnant	0.343	94.28	90.5	3.78	0.059034
MRGX2_K125H4	Nonpregnant	Pregnant	0.343	6.0225	10.4225	-4.4	-0.791267
TCRgd_B1	Nonpregnant	Pregnant	0.343	4.665	3.1275	1.5375	0.576867
4-1BB Ligand_5F4	Nonpregnant	Pregnant	0.486	12.03	13.075	-1.045	-0.120174
C3aR_hC3aRZ8	Nonpregnant	Pregnant	0.486	3.165	5.8675	-2.7025	-0.89054
CCX-CKR_13E11	Nonpregnant	Pregnant	0.486	7.01	9.72	-2.71	-0.471542
CD100_A8	Nonpregnant	Pregnant	0.486	81.505	88.625	-7.12	-0.120825
CD115_9-4D2-1E4	Nonpregnant	Pregnant	0.486	20.8075	28.292	-7.4845	-0.443291
CD129_AH9R7	Nonpregnant	Pregnant	0.486	5.68	8.845	-3.165	-0.638971
CD132_TUGh4	Nonpregnant	Pregnant	0.486	70.875	80.05	-9.175	-0.175625
CD15_W6D3	Nonpregnant	Pregnant	0.486	3.4875	7.365	-3.8775	-1.07849
CD192_K036C2	Nonpregnant	Pregnant	0.486	6.8175	6.0875	0.73	0.163393
CD196_G034E3	Nonpregnant	Pregnant	0.486	10.005	15.84	-5.835	-0.662851
CD201_RCR-401	Nonpregnant	Pregnant	0.486	3.6625	7.6345	-3.972	-1.0597
CD20_2H7	Nonpregnant	Pregnant	0.486	14.9325	10.86	4.0725	0.459432
CD217_W15177A	Nonpregnant	Pregnant	0.486	54.1425	41.74	12.4025	0.375331
CD22_S-HCL-1	Nonpregnant	Pregnant	0.486	8.16	10.7525	-2.5925	-0.398031
CD230_3F4	Nonpregnant	Pregnant	0.486	81.5175	82.44	-0.9225	-0.0162347
CD261_DJR1	Nonpregnant	Pregnant	0.486	4.8175	4.1025	0.715	0.231781
CD317_RS38E	Nonpregnant	Pregnant	0.486	78.48	66.475	12.005	0.239513
CX3CR1_2A9-1	Nonpregnant	Pregnant	0.486	5.7625	9.4	-3.6375	-0.705966
IFNgRbchain_2HUB-159	Nonpregnant	Pregnant	0.486	10.56	12.47	-1.91	-0.239852
IgG Fc_M1310G05	Nonpregnant	Pregnant	0.486	1.665	0.8425	0.8225	0.982774
TMEM8A_SA065C3	Nonpregnant	Pregnant	0.486	41.5325	28.9075	12.625	0.522797
CD116_4H1	Nonpregnant	Pregnant	0.686	4.5325	5.6325	-1.1	-0.313468
CD11c_S-HCL-3	Nonpregnant	Pregnant	0.686	7.69	7.9125	-0.2225	-0.04115
CD150_A12	Nonpregnant	Pregnant	0.686	7.63	6.0475	1.5825	0.335344
CD162_KPL-1	Nonpregnant	Pregnant	0.686	93.505	89.625	3.88	0.0611423
CD165_SN2	Nonpregnant	Pregnant	0.686	58.83	51.575	7.255	0.18988
CD166_3A6	Nonpregnant	Pregnant	0.686	14.3925	10.3675	4.025	0.473249
CD179a_HSL96	Nonpregnant	Pregnant	0.686	6.53	7.475	-0.945	-0.194991
CD181_8F1/CXCR1	Nonpregnant	Pregnant	0.686	8.78	11.705	-2.925	-0.414832
CD194_L291H4	Nonpregnant	Pregnant	0.686	58.805	53.1	5.705	0.147227
CD195_J418F1	Nonpregnant	Pregnant	0.686	17.8	24	-6.2	-0.431157
CD198_L263G8	Nonpregnant	Pregnant	0.686	26.8175	25.365	1.4525	0.0803356
CD200R_OX-108	Nonpregnant	Pregnant	0.686	81.28	79.625	1.655	0.0296789
CD213a1_SS12B	Nonpregnant	Pregnant	0.686	2.9225	2.1375	0.785	0.451279
CD220_B6.220	Nonpregnant	Pregnant	0.686	2.855	3.9575	-1.1025	-0.471099
CD243_UIC2	Nonpregnant	Pregnant	0.686	29.5925	25.54	4.0525	0.212473
CD255_CARL-1	Nonpregnant	Pregnant	0.686	3.6775	2.985	0.6925	0.300994
CD294_BM16	Nonpregnant	Pregnant	0.686	5.6125	6.885	-1.2725	-0.294813
CD301_H037G3	Nonpregnant	Pregnant	0.686	8.9925	11.24	-2.2475	-0.321848
CD31_WM59	Nonpregnant	Pregnant	0.686	71.98	65.875	6.105	0.127865
CD325_8C11	Nonpregnant	Pregnant	0.686	2.66	1.5375	1.1225	0.79084
CD365_1D12	Nonpregnant	Pregnant	0.686	8.1425	4.43	3.7125	0.878165
CD49d_9F10	Nonpregnant	Pregnant	0.686	90.18	87.725	2.455	0.0398195
CD63_H5C6	Nonpregnant	Pregnant	0.686	15.605	12.95	2.655	0.269056
CD64_10.1	Nonpregnant	Pregnant	0.686	18.68	17.5	1.18	0.0941395
CD79b_CB3-1	Nonpregnant	Pregnant	0.686	55.405	43.775	11.63	0.339909
CD85_GHI/75	Nonpregnant	Pregnant	0.686	2.3725	3.4525	-1.08	-0.541233
CD85_MKT5.1	Nonpregnant	Pregnant	0.686	0.735	0.9275	-0.1925	-0.335603
Integrin_B7_FIB504	Nonpregnant	Pregnant	0.686	68.88	72.14	-3.26	-0.0667143
Podoplanin_NC-08	Nonpregnant	Pregnant	0.686	5.0925	6.1525	-1.06	-0.272799
CCRL2_K097F7	Nonpregnant	Pregnant	0.886	4.395	4.055	0.34	0.116161
CD140b_18A2	Nonpregnant	Pregnant	0.886	6.88	6.955	-0.075	-0.015642
CD14_63D3	Nonpregnant	Pregnant	0.886	36.98	36.275	0.705	0.0277696
CD199_L053E8	Nonpregnant	Pregnant	0.886	10.1175	8.865	1.2525	0.19066
CD206_15-2	Nonpregnant	Pregnant	0.886	3.875	3.4025	0.4725	0.187601
CD226_11A8	Nonpregnant	Pregnant	0.886	82.905	81.225	1.68	0.0295353
CD274_29E.2A3	Nonpregnant	Pregnant	0.886	44.8575	52.905	-8.0475	-0.238055
CD276_MIH42	Nonpregnant	Pregnant	0.886	7.405	6.9	0.505	0.101903
CD32_FUN-2	Nonpregnant	Pregnant	0.886	16.8575	16.08	0.7775	0.0681232
CD49c_ASC-1	Nonpregnant	Pregnant	0.886	12.1375	8.75	3.3875	0.472116
CD58_TS2/9	Nonpregnant	Pregnant	0.886	86.455	84.45	2.005	0.033852
CD83_HB15e	Nonpregnant	Pregnant	0.886	3.2325	2.6975	0.535	0.261027
CD84_CD84.1.21	Nonpregnant	Pregnant	0.886	34.4925	27.14	7.3525	0.345862
CD95_DX2	Nonpregnant	Pregnant	0.886	8.165	10.675	-2.51	-0.386711
GPR83_K07JP05	Nonpregnant	Pregnant	0.886	6.4425	7.6575	-1.215	-0.249253
CD107b_H4B4	Nonpregnant	Pregnant	1	5.9475	6.515	-0.5675	-0.131482
CD109_W7C5	Nonpregnant	Pregnant	1	9.68	12.735	-3.055	-0.39572
CD13_WM15	Nonpregnant	Pregnant	1	5.39	4.71	0.68	0.194558
CD154_24-31	Nonpregnant	Pregnant	1	4.73	4.6825	0.0475	0.0145612
CD1d_51.1	Nonpregnant	Pregnant	1	13.93	27.4025	-13.4725	-0.976112
CD200_OX-104	Nonpregnant	Pregnant	1	27.73	28.1	-0.37	-0.0191225
CD210_3F9	Nonpregnant	Pregnant	1	17.48	18.7325	-1.2525	-0.0998383
CD218a_H44	Nonpregnant	Pregnant	1	22.23	23.375	-1.145	-0.0724584
CD24_ML5	Nonpregnant	Pregnant	1	3.9625	4.445	-0.4825	-0.165772
CD252_11C3.1	Nonpregnant	Pregnant	1	3.6425	4.0025	-0.36	-0.135972
CD263_DJR3	Nonpregnant	Pregnant	1	5.9925	6.1775	-0.185	-0.0438651
CD26_BA5b	Nonpregnant	Pregnant	1	91.9175	88.665	3.2525	0.0519748
CD300c_TX45	Nonpregnant	Pregnant	1	32.13	31.8	0.33	0.0148942
CD97_VIM3b	Nonpregnant	Pregnant	1	91.43	90.2	1.23	0.0195402
IgD_IA6-2	Nonpregnant	Pregnant	1	6.8175	9.33	-2.5125	-0.452634
KLRG1_SA231A2	Nonpregnant	Pregnant	1	17.39	24.425	-7.035	-0.490101

## Sheet: Supp Table 2 DEPTcm_preg_vs_non
variables	group1	group2	pval	Nonpregnant mean	Pregnant mean	NPvsMB_meandiff	log2fc_NPvMB
CD9_HI9a	Nonpregnant	Pregnant	0.029	51.145	9.375	41.77	2.4477
CD126_UV4	Nonpregnant	Pregnant	0.029	58.595	22.125	36.47	1.4051
CD169_7-239	Nonpregnant	Pregnant	0.029	67.72	45.925	21.795	0.560302
CD92_VIM15b	Nonpregnant	Pregnant	0.029	55.1125	34.335	20.7775	0.6827
CD119_GIR-208	Nonpregnant	Pregnant	0.029	47.67	27.925	19.745	0.771524
CD96_NK92.39	Nonpregnant	Pregnant	0.029	47.945	29	18.945	0.725327
CD244_C1.7	Nonpregnant	Pregnant	0.029	23.895	5.15	18.745	2.21406
CD210_3F9	Nonpregnant	Pregnant	0.029	68.5	52.79	15.71	0.375839
CD317_RS38E	Nonpregnant	Pregnant	0.029	82.42	70.75	11.67	0.220264
CD194_L291H4	Nonpregnant	Pregnant	0.029	75.995	64.675	11.32	0.232696
CD49e_NKI-SAM-1	Nonpregnant	Pregnant	0.029	87.1375	78.435	8.7025	0.151796
CD162_KPL-1	Nonpregnant	Pregnant	0.029	87.12	78.7	8.42	0.14664
CD46_TRA-2-10	Nonpregnant	Pregnant	0.029	85.645	78.325	7.32	0.128896
CD49f_GoH3	Nonpregnant	Pregnant	0.029	89.15	82.39	6.76	0.113766
CCX-CKR_13E11	Nonpregnant	Pregnant	0.029	11.7625	14.96	-3.1975	-0.346915
CD254_MIH24	Nonpregnant	Pregnant	0.029	8.1625	11.86	-3.6975	-0.539021
CD129_AH9R7	Nonpregnant	Pregnant	0.042	8.8625	12.81	-3.9475	-0.531485
CD120b_3G7A02	Nonpregnant	Pregnant	0.029	7.725	12.065	-4.34	-0.643221
CXCR7_8F11-M16	Nonpregnant	Pregnant	0.029	8.1625	13.035	-4.8725	-0.675308
C3aR_hC3aRZ8	Nonpregnant	Pregnant	0.029	12.3125	17.985	-5.6725	-0.54667
CD85d_42D1	Nonpregnant	Pregnant	0.029	12.425	18.79	-6.365	-0.596719
CD160_BY55	Nonpregnant	Pregnant	0.057	6.5875	9.47	-2.8825	-0.523633
CD164_67D2	Nonpregnant	Pregnant	0.057	85.72	77.45	8.27	0.146367
CD206_15-2	Nonpregnant	Pregnant	0.057	28.27	14.55	13.72	0.958253
CD226_11A8	Nonpregnant	Pregnant	0.057	81.42	74.35	7.07	0.13105
CD360_17A12	Nonpregnant	Pregnant	0.057	35.045	17.35	17.695	1.01427
CD365_1D12	Nonpregnant	Pregnant	0.057	29.82	20.375	9.445	0.54948
CD74_LN2	Nonpregnant	Pregnant	0.057	8.57	3.825	4.745	1.16384
CD100_A8	Nonpregnant	Pregnant	0.114	61.395	76.15	-14.755	-0.310723
CD105_SN6h	Nonpregnant	Pregnant	0.114	86.995	73.3	13.695	0.247119
CD107a_H4A3	Nonpregnant	Pregnant	0.114	77.82	67.7	10.12	0.200985
CD115_9-4D2-1E4	Nonpregnant	Pregnant	0.114	24.585	35.8435	-11.2585	-0.543933
CD150_A12	Nonpregnant	Pregnant	0.114	64.37	49.55	14.82	0.377503
CD166_3A6	Nonpregnant	Pregnant	0.114	50.495	34.15	16.345	0.564255
CD201_RCR-401	Nonpregnant	Pregnant	0.114	9.89	14.6685	-4.7785	-0.568679
CD215_JM7A4	Nonpregnant	Pregnant	0.114	8.5375	12.41	-3.8725	-0.539618
CD39_A1	Nonpregnant	Pregnant	0.114	7.795	3.25	4.545	1.26211
CD45RO_UCHL1	Nonpregnant	Pregnant	0.114	82.575	71.05	11.525	0.21687
CD49c_ASC-1	Nonpregnant	Pregnant	0.114	54.995	42.025	12.97	0.388053
CD55_JS11	Nonpregnant	Pregnant	0.114	84.67	76.95	7.72	0.13793
CD63_H5C6	Nonpregnant	Pregnant	0.114	45.445	32.55	12.895	0.481464
CD95_DX2	Nonpregnant	Pregnant	0.114	78.12	64	14.12	0.28762
CX3CR1_2A9-1	Nonpregnant	Pregnant	0.114	12.6525	18.5925	-5.94	-0.555298
EphA2_SHM16	Nonpregnant	Pregnant	0.114	6.1375	9.485	-3.3475	-0.627997
IFNgRbchain_2HUB-159	Nonpregnant	Pregnant	0.114	16.505	19.2875	-2.7825	-0.224763
TIGIT_A15153G	Nonpregnant	Pregnant	0.114	19.25	10.775	8.475	0.837171
CD109_W7C5	Nonpregnant	Pregnant	0.2	23.395	17.975	5.42	0.380208
CD127_A019D5	Nonpregnant	Pregnant	0.2	83.37	77.625	5.745	0.103007
CD13_WM15	Nonpregnant	Pregnant	0.2	8.97	5.475	3.495	0.712249
CD181_8F1/CXCR1	Nonpregnant	Pregnant	0.2	14.5875	20.285	-5.6975	-0.475681
CD200R_OX-108	Nonpregnant	Pregnant	0.2	68.97	62.575	6.395	0.140383
CD217_W15177A	Nonpregnant	Pregnant	0.2	57.9	38.7	19.2	0.58123
CD229_HLy-9.1.25	Nonpregnant	Pregnant	0.2	87.37	80.35	7.02	0.12084
CD25_M-A251	Nonpregnant	Pregnant	0.2	62.12	52.25	9.87	0.249627
CD279_EH12.2H7	Nonpregnant	Pregnant	0.2	21.77	14.375	7.395	0.598779
CD300c_TX45	Nonpregnant	Pregnant	0.2	26.445	31.525	-5.08	-0.253501
CD319_162.1	Nonpregnant	Pregnant	0.2	6.6875	8.885	-2.1975	-0.409905
CD360_2G1-K12	Nonpregnant	Pregnant	0.2	7.845	2.125	5.72	1.88431
CD87_VIM5	Nonpregnant	Pregnant	0.2	11.37	4.6	6.77	1.30553
CXCL16_22-19-12	Nonpregnant	Pregnant	0.2	3.62	2.1	1.52	0.7856
HLA-DR_L243	Nonpregnant	Pregnant	0.2	24.075	16.45	7.625	0.549448
IgM kappa Isotype Ctrl_RTK2118	Nonpregnant	Pregnant	0.2	8.7625	12.64	-3.8775	-0.528582
CD84_CD84.1.21	Nonpregnant	Pregnant	0.245	69.775	57.75	12.025	0.272889
CD107b_H4B4	Nonpregnant	Pregnant	0.343	20.92	13.45	7.47	0.637277
CD154_24-31	Nonpregnant	Pregnant	0.343	12.945	7	5.945	0.886968
CD161_HP-3G10	Nonpregnant	Pregnant	0.343	24.345	16.175	8.17	0.58986
CD183_G025H7	Nonpregnant	Pregnant	0.343	71.795	67.3	4.495	0.0932769
CD195_J418F1	Nonpregnant	Pregnant	0.343	43.25	50.1425	-6.8925	-0.213334
CD197_G043H7	Nonpregnant	Pregnant	0.343	81.075	76.7	4.375	0.0800305
CD20_2H7	Nonpregnant	Pregnant	0.343	14.4125	8.4275	5.985	0.774144
CD218a_H44	Nonpregnant	Pregnant	0.343	58.245	52.7	5.545	0.144331
CD24_ML5	Nonpregnant	Pregnant	0.343	4.65	4.375	0.275	0.0879477
CD272_MIH26	Nonpregnant	Pregnant	0.343	71.525	68.925	2.6	0.0534202
CD301_H037G3	Nonpregnant	Pregnant	0.343	12.375	17.625	-5.25	-0.510195
CD32_FUN-2	Nonpregnant	Pregnant	0.343	22.5375	19.66	2.8775	0.197064
CD338_5D3	Nonpregnant	Pregnant	0.343	3.385	4.5825	-1.1975	-0.436979
CD368_9B9	Nonpregnant	Pregnant	0.343	3.3525	4.06	-0.7075	-0.276242
CD49a_TS2/7	Nonpregnant	Pregnant	0.343	15.37	9.55	5.82	0.686545
CD54_HA58	Nonpregnant	Pregnant	0.343	37.17	22.5	14.67	0.724214
CD66a/c/e_ASL-32	Nonpregnant	Pregnant	0.343	13.0375	20.41	-7.3725	-0.646609
CD85_MKT5.1	Nonpregnant	Pregnant	0.343	7.105	10.24	-3.135	-0.527309
CD85h_24	Nonpregnant	Pregnant	0.343	2.1225	4.185	-2.0625	-0.979463
CD97_VIM3b	Nonpregnant	Pregnant	0.343	84.645	79.6	5.045	0.0886564
Dopamine Receptor D1_L205G1	Nonpregnant	Pregnant	0.343	5.96	7.735	-1.775	-0.376089
GPR83_K07JP05	Nonpregnant	Pregnant	0.343	8.05	12.275	-4.225	-0.608662
IgG Isotype Ctrl_HTK888	Nonpregnant	Pregnant	0.343	2.82	7.0625	-4.2425	-1.32448
IgG1 kappa Isotype Ctrl_MOPC-21	Nonpregnant	Pregnant	0.343	12.18	19.05	-6.87	-0.645277
IgG3 kappa Isotype Ctrl_MG3-35	Nonpregnant	Pregnant	0.343	11.6975	18.5	-6.8025	-0.661325
MRGX2_K125H4	Nonpregnant	Pregnant	0.343	9.0375	10.885	-1.8475	-0.268346
IgG2a kappa Isotype Ctrl_MOPC-173	Nonpregnant	Pregnant	0.384	15.725	19.65	-3.925	-0.321469
4-1BB Ligand_5F4	Nonpregnant	Pregnant	0.486	14.295	15.9	-1.605	-0.153516
CD11b_ICRF44	Nonpregnant	Pregnant	0.486	8.97	6.525	2.445	0.45913
CD134_Ber-ACT35	Nonpregnant	Pregnant	0.486	29.945	24.2	5.745	0.307308
CD143_5-369	Nonpregnant	Pregnant	0.486	21.27	16.475	4.795	0.368542
CD165_SN2	Nonpregnant	Pregnant	0.486	42.92	35.925	6.995	0.256662
CD263_DJR3	Nonpregnant	Pregnant	0.486	6.645	8.3	-1.655	-0.320842
CD294_BM16	Nonpregnant	Pregnant	0.486	10.375	11.59	-1.215	-0.159769
CD45RA_HI100	Nonpregnant	Pregnant	0.486	31.5875	39.635	-8.0475	-0.327421
CLEC4A_9E8	Nonpregnant	Pregnant	0.486	13.07	8.5	4.57	0.620724
Integrin_B7_FIB504	Nonpregnant	Pregnant	0.486	23.65	28.065	-4.415	-0.246932
CD140b_18A2	Nonpregnant	Pregnant	0.663	7.595	6.725	0.87	0.175516
CD116_4H1	Nonpregnant	Pregnant	0.686	5.17	5.575	-0.405	-0.108808
CD15_W6D3	Nonpregnant	Pregnant	0.686	4.895	7	-2.105	-0.516046
CD185_J252D4	Nonpregnant	Pregnant	0.686	38.32	32.1	6.22	0.255524
CD191_5F10B29	Nonpregnant	Pregnant	0.686	12.495	10.175	2.32	0.296322
CD192_K036C2	Nonpregnant	Pregnant	0.686	32.9	29.075	3.825	0.178308
CD193_5E8	Nonpregnant	Pregnant	0.686	10.2375	11.66	-1.4225	-0.187704
CD196_G034E3	Nonpregnant	Pregnant	0.686	39.9125	41.985	-2.0725	-0.0730333
CD198_L263G8	Nonpregnant	Pregnant	0.686	29.9	28.85	1.05	0.0515742
CD1d_51.1	Nonpregnant	Pregnant	0.686	17.1125	28.71	-11.5975	-0.746503
CD220_B6.220	Nonpregnant	Pregnant	0.686	6.5875	6.46	0.1275	0.0281969
CD22_S-HCL-1	Nonpregnant	Pregnant	0.686	12.5125	13.535	-1.0225	-0.113325
CD230_3F4	Nonpregnant	Pregnant	0.686	77.875	72.775	5.1	0.0977173
CD45RB_MEM-55	Nonpregnant	Pregnant	0.686	89.5875	85.96	3.6275	0.059632
CD64_10.1	Nonpregnant	Pregnant	0.686	27.52	22.075	5.445	0.318067
CD73_AD2	Nonpregnant	Pregnant	0.686	15.77	11.75	4.02	0.424522
CD7_CD7-6B7	Nonpregnant	Pregnant	0.686	79	76.975	2.025	0.0374627
CD85_GHI/75	Nonpregnant	Pregnant	0.686	5.8425	7.035	-1.1925	-0.267965
IgD_IA6-2	Nonpregnant	Pregnant	0.686	5.725	8.15	-2.425	-0.509524
IgG2a kappa Isotype Ctrl_RTK2758	Nonpregnant	Pregnant	0.686	6.225	10.21	-3.985	-0.713837
IgG2b kappa Isotype Ctrl_MPC-11	Nonpregnant	Pregnant	0.686	7.9375	12.49	-4.5525	-0.654017
IgM kappa Isotype Ctrl_MM-30	Nonpregnant	Pregnant	0.686	3.2225	4.305	-1.0825	-0.417833
MSC_NPC_W4A5	Nonpregnant	Pregnant	0.686	54.895	55.375	-0.48	-0.01256
Podoplanin_NC-08	Nonpregnant	Pregnant	0.686	8.35	8.465	-0.115	-0.0197339
XCR1_S15046E	Nonpregnant	Pregnant	0.686	8.575	9.415	-0.84	-0.134824
IgG2b kappa Isotype Ctrl_RTK4530	Nonpregnant	Pregnant	0.885	0.375	0.5075	-0.1325	-0.436517
CD148_A3	Nonpregnant	Pregnant	0.886	31.995	29.85	2.145	0.100116
CD199_L053E8	Nonpregnant	Pregnant	0.886	11.1	13.325	-2.225	-0.263576
CD200_OX-104	Nonpregnant	Pregnant	0.886	18.47	17.875	0.595	0.0472406
CD203c_NP4D6	Nonpregnant	Pregnant	0.886	5.72	4.3	1.42	0.411678
CD227_16A	Nonpregnant	Pregnant	0.886	29.42	33.675	-4.255	-0.194881
CD243_UIC2	Nonpregnant	Pregnant	0.886	18.875	22.1	-3.225	-0.22757
CD258_T5-39	Nonpregnant	Pregnant	0.886	5.7875	5.185	0.6025	0.158596
CD26_BA5b	Nonpregnant	Pregnant	0.886	70.75	69.925	0.825	0.0169218
CD274_29E.2A3	Nonpregnant	Pregnant	0.886	71.6375	69.385	2.2525	0.0460912
CD325_8C11	Nonpregnant	Pregnant	0.886	4.095	3.875	0.22	0.0796671
CD357_108-17	Nonpregnant	Pregnant	0.886	7	9.45	-2.45	-0.432959
CD38_HIT2	Nonpregnant	Pregnant	0.886	42.645	46.9	-4.255	-0.137211
CD49d_9F10	Nonpregnant	Pregnant	0.886	68.22	67.325	0.895	0.0190524
CD57_HNK-1	Nonpregnant	Pregnant	0.886	6.745	6.7025	0.0425	0.00911913
CD71_CY1G4	Nonpregnant	Pregnant	0.886	39.05	42.65	-3.6	-0.127223
CD79b_CB3-1	Nonpregnant	Pregnant	0.886	38.87	37.35	1.52	0.0575489
Delta Opioid Receptor_DOR7D2A4	Nonpregnant	Pregnant	0.886	5.8875	6.585	-0.6975	-0.161528
KLRG1_SA231A2	Nonpregnant	Pregnant	0.886	24.65	27.025	-2.375	-0.132707
Lymphotoxin btea Receptor_31G4D8	Nonpregnant	Pregnant	0.886	5.2775	5.835	-0.5575	-0.144878
NPC_57D2	Nonpregnant	Pregnant	0.886	9.395	6.9	2.495	0.445297
TCRgd_B1	Nonpregnant	Pregnant	0.886	8.87	7.075	1.795	0.326204
TMEM8A_SA065C3	Nonpregnant	Pregnant	0.886	20.9625	19.735	1.2275	0.0870543
CD11c_S-HCL-3	Nonpregnant	Pregnant	1	12.7625	12.685	0.0775	0.00878744
CD132_TUGh4	Nonpregnant	Pregnant	1	89.45	87.6925	1.7575	0.028628
CD14_63D3	Nonpregnant	Pregnant	1	37.945	35.425	2.52	0.0991419
CD179a_HSL96	Nonpregnant	Pregnant	1	7.77	7.8	-0.03	-0.00555953
CD1b_SN13	Nonpregnant	Pregnant	1	2.67	2.15	0.52	0.312503
CD213a2_SHM38	Nonpregnant	Pregnant	1	7.02	5.375	1.645	0.385206
CD261_DJR1	Nonpregnant	Pregnant	1	4.47	5.3	-0.83	-0.245718
CD276_MIH42	Nonpregnant	Pregnant	1	10.445	9.325	1.12	0.163637

## Sheet: Supp Table 3 DEPTem_preg_vs_non
variables	group1	group2	p	Nonpregnant	Pregnant	NPvsMB_meandiff	log2fc_NPvMB
CD9_HI9a	Nonpregnant	Pregnant	0.029	54.65	12	42.65	2.18719
CD92_VIM15b	Nonpregnant	Pregnant	0.029	46.3825	18.895	27.4875	1.29558
CD365_1D12	Nonpregnant	Pregnant	0.029	43.2	17.825	25.375	1.27713
CD49a_TS2/7	Nonpregnant	Pregnant	0.029	31.575	12.225	19.35	1.36895
CD140b_18A2	Nonpregnant	Pregnant	0.029	3.7	11.25	-7.55	-1.60433
CD169_7-239	Nonpregnant	Pregnant	0.057	71.675	61.55	10.125	0.219711
CD20_2H7	Nonpregnant	Pregnant	0.057	21.1575	9.195	11.9625	1.20225
CD22_S-HCL-1	Nonpregnant	Pregnant	0.057	11.5075	17.245	-5.7375	-0.583604
CD55_JS11	Nonpregnant	Pregnant	0.057	72.8	54.85	17.95	0.408447
CD79b_CB3-1	Nonpregnant	Pregnant	0.057	19.675	32.425	-12.75	-0.720743
CD96_NK92.39	Nonpregnant	Pregnant	0.057	62.375	48.575	13.8	0.360754
MSC_NPC_W4A5	Nonpregnant	Pregnant	0.057	38.775	48.35	-9.575	-0.318389
CD213a1_SS12B	Nonpregnant	Pregnant	0.059	1.45	17.25	-15.8	-3.57247
CD100_A8	Nonpregnant	Pregnant	0.114	55.625	69.925	-14.3	-0.330075
CD325_8C11	Nonpregnant	Pregnant	0.114	3.825	10.4	-6.575	-1.44305
CD360_17A12	Nonpregnant	Pregnant	0.114	31.6	17.425	14.175	0.858766
CD49f_GoH3	Nonpregnant	Pregnant	0.114	79.9075	66.71	13.1975	0.260428
CD70_113-16	Nonpregnant	Pregnant	0.114	5.125	12.475	-7.35	-1.28342
CD115_9-4D2-1E4	Nonpregnant	Pregnant	0.2	25.84	36.8525	-11.0125	-0.512156
CD13_WM15	Nonpregnant	Pregnant	0.2	8.425	12.4	-3.975	-0.557592
CD179a_HSL96	Nonpregnant	Pregnant	0.2	5.9	12.3	-6.4	-1.05987
CD194_L291H4	Nonpregnant	Pregnant	0.2	71.45	57.2	14.25	0.320919
CD201_RCR-401	Nonpregnant	Pregnant	0.2	15.515	20.2025	-4.6875	-0.38087
CD213a2_SHM38	Nonpregnant	Pregnant	0.2	2.775	6.85	-4.075	-1.30362
CD217_W15177A	Nonpregnant	Pregnant	0.2	62.6	42.675	19.925	0.552772
CD276_MIH42	Nonpregnant	Pregnant	0.2	9.075	16.825	-7.75	-0.890637
CD300c_TX45	Nonpregnant	Pregnant	0.2	15.225	27.275	-12.05	-0.841137
CD36_5-271	Nonpregnant	Pregnant	0.2	32.975	18.9	14.075	0.802986
CD49c_ASC-1	Nonpregnant	Pregnant	0.2	59.025	41.625	17.4	0.503876
CD74_LN2	Nonpregnant	Pregnant	0.2	17.425	9.15	8.275	0.929315
CD87_VIM5	Nonpregnant	Pregnant	0.2	21.225	12.8	8.425	0.729621
IgG Isotype Ctrl_HTK888	Nonpregnant	Pregnant	0.2	4.6925	8.57	-3.8775	-0.868938
IgG3 kappa Isotype Ctrl_MG3-35	Nonpregnant	Pregnant	0.2	16.625	24.725	-8.1	-0.572616
IgG2b kappa Isotype Ctrl_RTK4530	Nonpregnant	Pregnant	0.243	1.4825	3.02	-1.5375	-1.02652
CD199_L053E8	Nonpregnant	Pregnant	0.245	9	15.15	-6.15	-0.751321
CD1b_SN13	Nonpregnant	Pregnant	0.245	0.8	9.125	-8.325	-3.51175
CXCL16_22-19-12	Nonpregnant	Pregnant	0.245	1.675	8.05	-6.375	-2.26483
CD109_W7C5	Nonpregnant	Pregnant	0.343	28.3	24.5	3.8	0.20802
CD116_4H1	Nonpregnant	Pregnant	0.343	6.3	14.025	-7.725	-1.15458
CD119_GIR-208	Nonpregnant	Pregnant	0.343	65.55	58.375	7.175	0.167245
CD11b_ICRF44	Nonpregnant	Pregnant	0.343	30.525	55.225	-24.7	-0.85533
CD120b_3G7A02	Nonpregnant	Pregnant	0.343	9.8575	16.11	-6.2525	-0.708663
CD150_A12	Nonpregnant	Pregnant	0.343	76.275	71.55	4.725	0.0922585
CD151_50-6	Nonpregnant	Pregnant	0.343	64.925	51.75	13.175	0.327215
CD172g_LSB2.20	Nonpregnant	Pregnant	0.343	60.4	45.85	14.55	0.397627
CD185_J252D4	Nonpregnant	Pregnant	0.343	13.825	26.825	-13	-0.956299
CD197_G043H7	Nonpregnant	Pregnant	0.343	51.15	38.65	12.5	0.404266
CD200R_OX-108	Nonpregnant	Pregnant	0.343	71.85	63.85	8	0.170302
CD215_JM7A4	Nonpregnant	Pregnant	0.343	10.9325	13.195	-2.2625	-0.271368
CD243_UIC2	Nonpregnant	Pregnant	0.343	16.075	21.775	-5.7	-0.437854
CD25_M-A251	Nonpregnant	Pregnant	0.343	56.675	33.875	22.8	0.742492
CD279_EH12.2H7	Nonpregnant	Pregnant	0.343	26.525	42.775	-16.25	-0.689415
CD319_162.1	Nonpregnant	Pregnant	0.343	20.4575	39.745	-19.2875	-0.958144
CD368_9B9	Nonpregnant	Pregnant	0.343	4.5575	8.82	-4.2625	-0.952536
CD46_TRA-2-10	Nonpregnant	Pregnant	0.343	77.4	72.175	5.225	0.100834
CD57_HNK-1	Nonpregnant	Pregnant	0.343	20.6325	35.9425	-15.31	-0.800772
CD63_H5C6	Nonpregnant	Pregnant	0.343	72.275	65.4	6.875	0.144206
CX3CR1_2A9-1	Nonpregnant	Pregnant	0.343	30.7175	45.255	-14.5375	-0.559016
CXCR7_8F11-M16	Nonpregnant	Pregnant	0.343	8.0825	13.645	-5.5625	-0.755499
EphA2_SHM16	Nonpregnant	Pregnant	0.343	4.6575	12.22	-7.5625	-1.39162
IgG1, Œ∫ Isotype Ctrl_RTK2071	Nonpregnant	Pregnant	0.343	1.76	8.1475	-6.3875	-2.21078
IgM kappa Isotype Ctrl_MM-30	Nonpregnant	Pregnant	0.343	3.46	6.8825	-3.4225	-0.992161
KLRG1_SA231A2	Nonpregnant	Pregnant	0.343	27.925	44.95	-17.025	-0.686764
CD127_A019D5	Nonpregnant	Pregnant	0.486	73.375	64.125	9.25	0.194402
CD148_A3	Nonpregnant	Pregnant	0.486	52.85	45.7	7.15	0.209709
CD160_BY55	Nonpregnant	Pregnant	0.486	11.7675	18.5175	-6.75	-0.654081
CD166_3A6	Nonpregnant	Pregnant	0.486	58.625	47.825	10.8	0.293751
CD183_G025H7	Nonpregnant	Pregnant	0.486	53.725	61.25	-7.525	-0.189116
CD192_K036C2	Nonpregnant	Pregnant	0.486	53.9	47.625	6.275	0.178566
CD227_16A	Nonpregnant	Pregnant	0.486	36.375	43.1	-6.725	-0.244741
CD32_FUN-2	Nonpregnant	Pregnant	0.486	35.7075	31.27	4.4375	0.191448
CD357_108-17	Nonpregnant	Pregnant	0.486	26.325	33.375	-7.05	-0.342334
CD45RA_HI100	Nonpregnant	Pregnant	0.486	21.9075	29.795	-7.8875	-0.443645
CD49d_9F10	Nonpregnant	Pregnant	0.486	50.55	61.45	-10.9	-0.281702
CD54_HA58	Nonpregnant	Pregnant	0.486	69.075	65	4.075	0.0877239
CD64_10.1	Nonpregnant	Pregnant	0.486	35.375	31.825	3.55	0.15257
CD7_CD7-6B7	Nonpregnant	Pregnant	0.486	63.5	56.575	6.925	0.166592
CD84_CD84.1.21	Nonpregnant	Pregnant	0.486	74.45	64	10.45	0.2182
CD85_GHI/75	Nonpregnant	Pregnant	0.486	25.3075	11.47	13.8375	1.1417
CD85h_24	Nonpregnant	Pregnant	0.486	10.2575	9.045	1.2125	0.181487
Delta Opioid Receptor_DOR7D2A4	Nonpregnant	Pregnant	0.486	5.9575	8.02	-2.0625	-0.428895
HLA-DR_L243	Nonpregnant	Pregnant	0.486	42.5	32.45	10.05	0.389244
IFNgRbchain_2HUB-159	Nonpregnant	Pregnant	0.486	22.6325	20.155	2.4775	0.167258
Lymphotoxin btea Receptor_31G4D8	Nonpregnant	Pregnant	0.486	4.7325	7.745	-3.0125	-0.710663
Podoplanin_NC-08	Nonpregnant	Pregnant	0.486	6.3075	9.685	-3.3775	-0.618684
CD134_Ber-ACT35	Nonpregnant	Pregnant	0.686	40.375	38.3	2.075	0.0761179
CD141_M80	Nonpregnant	Pregnant	0.686	3.9	7.5	-3.6	-0.943416
CD161_HP-3G10	Nonpregnant	Pregnant	0.686	20.425	24.725	-4.3	-0.275634
CD181_8F1/CXCR1	Nonpregnant	Pregnant	0.686	26.3325	26.67	-0.3375	-0.0183733
CD191_5F10B29	Nonpregnant	Pregnant	0.686	8.275	13.7	-5.425	-0.727345
CD195_J418F1	Nonpregnant	Pregnant	0.686	80.7175	80.13	0.5875	0.010539
CD1d_51.1	Nonpregnant	Pregnant	0.686	20.2075	28.795	-8.5875	-0.510927
CD218a_H44	Nonpregnant	Pregnant	0.686	60.6	53.925	6.675	0.168364
CD258_T5-39	Nonpregnant	Pregnant	0.686	7.4575	9.745	-2.2875	-0.38597
CD26_BA5b	Nonpregnant	Pregnant	0.686	61.025	56.9	4.125	0.100972
CD27_M-T271	Nonpregnant	Pregnant	0.686	12.025	15.75	-3.725	-0.389315
CD294_BM16	Nonpregnant	Pregnant	0.686	28.4825	20.66	7.8225	0.463236
CLEC4A_9E8	Nonpregnant	Pregnant	0.686	16.625	11.8	4.825	0.494567
GPR83_K07JP05	Nonpregnant	Pregnant	0.686	7.725	13.025	-5.3	-0.753677
IgM kappa Isotype Ctrl_RTK2118	Nonpregnant	Pregnant	0.686	10.4825	15.5425	-5.06	-0.568236
TMEM8A_SA065C3	Nonpregnant	Pregnant	0.686	25.2825	20.42	4.8625	0.308156
CD328_S7.7	Nonpregnant	Pregnant	0.772	7.35	7.275	0.075	0.014797
CD11c_S-HCL-3	Nonpregnant	Pregnant	0.886	17.4825	17.445	0.0375	0.00309791
CD14_63D3	Nonpregnant	Pregnant	0.886	37.225	45.075	-7.85	-0.276056
CD193_5E8	Nonpregnant	Pregnant	0.886	16.2075	16.92	-0.7125	-0.062068
CD198_L263G8	Nonpregnant	Pregnant	0.886	34.825	30.625	4.2	0.185414
CD206_15-2	Nonpregnant	Pregnant	0.886	9.85	9.875	-0.025	-0.00365702
CD220_B6.220	Nonpregnant	Pregnant	0.886	3.3075	6.87	-3.5625	-1.05457
CD254_MIH24	Nonpregnant	Pregnant	0.886	10.9575	8.97	1.9875	0.288739
CD301_H037G3	Nonpregnant	Pregnant	0.886	13.5	18.125	-4.625	-0.425022
CD338_5D3	Nonpregnant	Pregnant	0.886	6.3075	4.37	1.9375	0.529435
CD38_HIT2	Nonpregnant	Pregnant	0.886	24.85	28.85	-4	-0.215325
CD49e_NKI-SAM-1	Nonpregnant	Pregnant	0.886	86.5075	78.97	7.5375	0.131521
CD66a/c/e_ASL-32	Nonpregnant	Pregnant	0.886	12.8575	12.745	0.1125	0.0126788
CD71_CY1G4	Nonpregnant	Pregnant	0.886	48.65	49.975	-1.325	-0.0387668
CD73_AD2	Nonpregnant	Pregnant	0.886	12.4	15.025	-2.625	-0.277025
IgD_IA6-2	Nonpregnant	Pregnant	0.886	8.375	14.35	-5.975	-0.77689
IgG1 kappa Isotype Ctrl_MOPC-21	Nonpregnant	Pregnant	0.886	18.2	21.075	-2.875	-0.211594
IgG2a kappa Isotype Ctrl_MOPC-173	Nonpregnant	Pregnant	0.886	20.85	22.425	-1.575	-0.105061
IgG2a kappa Isotype Ctrl_RTK2758	Nonpregnant	Pregnant	0.886	11.9925	20.04	-8.0475	-0.74075
4-1BB Ligand_5F4	Nonpregnant	Pregnant	1	14.65	12.45	2.2	0.234755
C3aR_hC3aRZ8	Nonpregnant	Pregnant	1	25.5825	25.62	-0.0375	-0.00211322
CCX-CKR_13E11	Nonpregnant	Pregnant	1	15.1825	13.77	1.4125	0.140881
CD107b_H4B4	Nonpregnant	Pregnant	1	32.475	27.825	4.65	0.222948
CD129_AH9R7	Nonpregnant	Pregnant	1	11.6325	10.22	1.4125	0.186766
CD154_24-31	Nonpregnant	Pregnant	1	24.675	23.2	1.475	0.0889253
CD196_G034E3	Nonpregnant	Pregnant	1	45.2075	50.495	-5.2875	-0.159578
CD244_C1.7	Nonpregnant	Pregnant	1	38.775	38.375	0.4	0.01496
CD272_MIH26	Nonpregnant	Pregnant	1	55.975	52.8	3.175	0.0842447
CD328_6-434	Nonpregnant	Pregnant	1	4.625	4.5	0.125	0.0395284
CD45RB_MEM-55	Nonpregnant	Pregnant	1	82.3825	78.695	3.6875	0.0660659
CD85_MKT5.1	Nonpregnant	Pregnant	1	20.3325	20.435	-0.1025	-0.00725463
CD85d_42D1	Nonpregnant	Pregnant	1	10.4325	10.485	-0.0525	-0.00724194
Dopamine Receptor D1_L205G1	Nonpregnant	Pregnant	1	4.1575	5.47	-1.3125	-0.395825
IgG2b kappa Isotype Ctrl_MPC-11	Nonpregnant	Pregnant	1	11.9425	18.68	-6.7375	-0.64539
MRGX2_K125H4	Nonpregnant	Pregnant	1	8.5825	7.42	1.1625	0.209979
NPC_57D2	Nonpregnant	Pregnant	1	12.825	18.85	-6.025	-0.555606
XCR1_S15046E	Nonpregnant	Pregnant	1	6.3325	6.36	-0.0275	-0.00625159

## Sheet: Supp Table 4 DEPTreg_preg_vs_no
variables	group1	group2	pval	Nonpregnant mean	Pregnant mean	NPvsMB_meandiff	log2fc_NPvMB
CD9_HI9a	Nonpregnant	Pregnant	0.029	61.5125	36.9275	24.585	0.736184
CD244_C1.7	Nonpregnant	Pregnant	0.029	15.4125	4.295	11.1175	1.84337
CD301_H037G3	Nonpregnant	Pregnant	0.029	6.745	13.055	-6.31	-0.952712
CD243_UIC2	Nonpregnant	Pregnant	0.029	11.72	20.005	-8.285	-0.771388
CD272_MIH26	Nonpregnant	Pregnant	0.029	67.67	80.105	-12.435	-0.243376
CD226_11A8	Nonpregnant	Pregnant	0.029	63.1125	77.5525	-14.44	-0.297248
CD200R_OX-108	Nonpregnant	Pregnant	0.029	49.1875	65.1775	-15.99	-0.406082
Integrin_B7_FIB504	Nonpregnant	Pregnant	0.029	16.565	33.515	-16.95	-1.01667
CD100_A8	Nonpregnant	Pregnant	0.029	61.4625	89.1525	-27.69	-0.536569
CD120b_3G7A02	Nonpregnant	Pregnant	0.057	6.415	12.8525	-6.4375	-1.00253
CD192_K036C2	Nonpregnant	Pregnant	0.057	27.645	20.855	6.79	0.406625
CD45RO_UCHL1	Nonpregnant	Pregnant	0.057	71.97	51.43	20.54	0.484786
CD49f_GoH3	Nonpregnant	Pregnant	0.057	95.365	92.24	3.125	0.0480674
CD97_VIM3b	Nonpregnant	Pregnant	0.057	84.6875	91.3025	-6.615	-0.108505
IgD_IA6-2	Nonpregnant	Pregnant	0.057	2.67	9.505	-6.835	-1.83185
CD115_9-4D2-1E4	Nonpregnant	Pregnant	0.114	16.1825	21.265	-5.0825	-0.394046
CD119_GIR-208	Nonpregnant	Pregnant	0.114	37.3125	26.3525	10.96	0.501719
CD194_L291H4	Nonpregnant	Pregnant	0.114	75.6875	65.0275	10.66	0.219005
CD26_BA5b	Nonpregnant	Pregnant	0.114	79.195	86.18	-6.985	-0.121944
CD300c_TX45	Nonpregnant	Pregnant	0.114	14.9125	24.6775	-9.765	-0.726674
CD319_162.1	Nonpregnant	Pregnant	0.114	3.545	6.265	-2.72	-0.821529
CD49d_9F10	Nonpregnant	Pregnant	0.114	66.5625	78.6025	-12.04	-0.239866
CD66a/c/e_ASL-32	Nonpregnant	Pregnant	0.114	11.2375	22.9575	-11.72	-1.03064
GPR83_K07JP05	Nonpregnant	Pregnant	0.114	3.595	9.08	-5.485	-1.3367
IgG Isotype Ctrl_HTK888	Nonpregnant	Pregnant	0.114	1.595	2.5975	-1.0025	-0.703567
CD126_UV4	Nonpregnant	Pregnant	0.2	53.3375	28.2375	25.1	0.917538
CD127_A019D5	Nonpregnant	Pregnant	0.2	80.2625	86.9525	-6.69	-0.115501
CD151_50-6	Nonpregnant	Pregnant	0.2	22.1375	10.525	11.6125	1.07267
CD15_W6D3	Nonpregnant	Pregnant	0.2	3.6625	8.1325	-4.47	-1.15087
CD169_7-239	Nonpregnant	Pregnant	0.2	77.4625	66.4775	10.985	0.220632
CD181_8F1/CXCR1	Nonpregnant	Pregnant	0.2	9.3175	12.9325	-3.615	-0.472986
CD199_L053E8	Nonpregnant	Pregnant	0.2	8.545	12.73	-4.185	-0.57508
CD210_3F9	Nonpregnant	Pregnant	0.2	67.915	52.49	15.425	0.371688
CD218a_H44	Nonpregnant	Pregnant	0.2	53.0875	44.2025	8.885	0.264244
CD229_HLy-9.1.25	Nonpregnant	Pregnant	0.2	89.4375	91.4275	-1.99	-0.0317483
CD45RA_HI100	Nonpregnant	Pregnant	0.2	58.3875	71.2575	-12.87	-0.287382
CD85d_42D1	Nonpregnant	Pregnant	0.2	9.0775	11.79	-2.7125	-0.377197
CD95_DX2	Nonpregnant	Pregnant	0.2	58.6875	41.6525	17.035	0.49465
MSC_NPC_W4A5	Nonpregnant	Pregnant	0.2	57.6625	64.8525	-7.19	-0.169529
CD261_DJR1	Nonpregnant	Pregnant	0.245	2.43	5.1775	-2.7475	-1.0913
CD213a2_SHM38	Nonpregnant	Pregnant	0.309	5.2375	6.5525	-1.315	-0.323167
C3aR_hC3aRZ8	Nonpregnant	Pregnant	0.343	9.3625	13.4075	-4.045	-0.518075
CD11b_ICRF44	Nonpregnant	Pregnant	0.343	6.8975	9.6525	-2.755	-0.484829
CD14_63D3	Nonpregnant	Pregnant	0.343	28.7625	34.8275	-6.065	-0.276038
CD150_A12	Nonpregnant	Pregnant	0.343	52.1125	43.9025	8.21	0.247326
CD164_67D2	Nonpregnant	Pregnant	0.343	88.1875	85.9275	2.26	0.0374543
CD183_G025H7	Nonpregnant	Pregnant	0.343	60.3875	63.9775	-3.59	-0.0833147
CD227_16A	Nonpregnant	Pregnant	0.343	23.0375	31.3525	-8.315	-0.444596
CD258_T5-39	Nonpregnant	Pregnant	0.343	5.475	3.6475	1.8275	0.585951
CD274_29E.2A3	Nonpregnant	Pregnant	0.343	47.9375	60.5075	-12.57	-0.335959
CD27_M-T271	Nonpregnant	Pregnant	0.343	76.2125	64.4025	11.81	0.242911
CD360_17A12	Nonpregnant	Pregnant	0.343	19.3375	11.0025	8.335	0.81357
CD365_1D12	Nonpregnant	Pregnant	0.343	18.1375	11.7525	6.385	0.626008
CD38_HIT2	Nonpregnant	Pregnant	0.343	51.5625	65.8525	-14.29	-0.352916
CD39_A1	Nonpregnant	Pregnant	0.343	11.6875	6.81	4.8775	0.77924
CD49e_NKI-SAM-1	Nonpregnant	Pregnant	0.343	90.8125	87.0325	3.78	0.0613367
CD57_HNK-1	Nonpregnant	Pregnant	0.343	8.73	11.82	-3.09	-0.437176
CD63_H5C6	Nonpregnant	Pregnant	0.343	38.4625	30.2525	8.21	0.346398
CD83_HB15e	Nonpregnant	Pregnant	0.343	4.2125	8.1025	-3.89	-0.94369
CXCL16_22-19-12	Nonpregnant	Pregnant	0.343	3.0625	5.2025	-2.14	-0.764495
IgG2a kappa Isotype Ctrl_RTK2758	Nonpregnant	Pregnant	0.343	3.16	4.785	-1.625	-0.598594
NPC_57D2	Nonpregnant	Pregnant	0.343	7.4625	7.6775	-0.215	-0.0409776
TMEM8A_SA065C3	Nonpregnant	Pregnant	0.343	16.7375	23.9925	-7.255	-0.519499
XCR1_S15046E	Nonpregnant	Pregnant	0.343	6.565	3.8325	2.7325	0.776509
CD116_4H1	Nonpregnant	Pregnant	0.486	4.9875	7.2525	-2.265	-0.540162
CD161_HP-3G10	Nonpregnant	Pregnant	0.486	8.5375	12.8025	-4.265	-0.58454
CD193_5E8	Nonpregnant	Pregnant	0.486	11.5875	10.8075	0.78	0.100537
CD195_J418F1	Nonpregnant	Pregnant	0.486	44.0325	39.1013	4.93125	0.171354
CD197_G043H7	Nonpregnant	Pregnant	0.486	84.895	88.78	-3.885	-0.0645551
CD230_3F4	Nonpregnant	Pregnant	0.486	79.445	83.605	-4.16	-0.0736328
CD24_ML5	Nonpregnant	Pregnant	0.486	1.97	5.3975	-3.4275	-1.4541
CD279_EH12.2H7	Nonpregnant	Pregnant	0.486	11.8875	8.6775	3.21	0.454094
CD368_9B9	Nonpregnant	Pregnant	0.486	2.09	2.7425	-0.6525	-0.391989
CD36_5-271	Nonpregnant	Pregnant	0.486	12.695	7.6925	5.0025	0.722736
CD49c_ASC-1	Nonpregnant	Pregnant	0.486	51.7875	37.5275	14.26	0.464656
CD54_HA58	Nonpregnant	Pregnant	0.486	36.1875	24.8275	11.36	0.543552
CD55_JS11	Nonpregnant	Pregnant	0.486	88.3625	90.0775	-1.715	-0.0277326
CD71_CY1G4	Nonpregnant	Pregnant	0.486	37.42	47.83	-10.41	-0.354106
CD7_CD7-6B7	Nonpregnant	Pregnant	0.486	85.995	89.28	-3.285	-0.0540842
IgG3 kappa Isotype Ctrl_MG3-35	Nonpregnant	Pregnant	0.486	7.545	10.9	-3.355	-0.530735
CLEC4A_9E8	Nonpregnant	Pregnant	0.561	8.7875	4.825	3.9625	0.864924
4-1BB Ligand_5F4	Nonpregnant	Pregnant	0.686	12.4125	14.8025	-2.39	-0.254047
CD107a_H4A3	Nonpregnant	Pregnant	0.686	69.4875	71.0275	-1.54	-0.0316242
CD107b_H4B4	Nonpregnant	Pregnant	0.686	15.2875	12.9025	2.385	0.244702
CD109_W7C5	Nonpregnant	Pregnant	0.686	13.4625	10.8525	2.61	0.310919
CD11c_S-HCL-3	Nonpregnant	Pregnant	0.686	10.1625	11.3425	-1.18	-0.158483
CD132_TUGh4	Nonpregnant	Pregnant	0.686	76.3825	83.3012	-6.91875	-0.125096
CD141_M80	Nonpregnant	Pregnant	0.686	2.405	3.1675	-0.7625	-0.397308
CD143_5-369	Nonpregnant	Pregnant	0.686	13.6125	13.0025	0.61	0.066143
CD160_BY55	Nonpregnant	Pregnant	0.686	4.8675	5.47	-0.6025	-0.16836
CD166_3A6	Nonpregnant	Pregnant	0.686	42.6875	35.6025	7.085	0.261835
CD179a_HSL96	Nonpregnant	Pregnant	0.686	5.6625	6.4775	-0.815	-0.193998
CD196_G034E3	Nonpregnant	Pregnant	0.686	37.7125	34.2575	3.455	0.138623
CD198_L263G8	Nonpregnant	Pregnant	0.686	25.12	26.205	-1.085	-0.0610056
CD1d_51.1	Nonpregnant	Pregnant	0.686	13.1375	18.1125	-4.975	-0.463295
CD206_15-2	Nonpregnant	Pregnant	0.686	9.0875	7.6525	1.435	0.247952
CD215_JM7A4	Nonpregnant	Pregnant	0.686	7.645	8.4125	-0.7675	-0.138018
CD217_W15177A	Nonpregnant	Pregnant	0.686	39.595	44.055	-4.46	-0.153988
CD220_B6.220	Nonpregnant	Pregnant	0.686	4.7475	4.3475	0.4	0.126982
CD22_S-HCL-1	Nonpregnant	Pregnant	0.686	10.6125	10.1325	0.48	0.0667744
CD252_11C3.1	Nonpregnant	Pregnant	0.686	3.975	5.1525	-1.1775	-0.374318
CD25_M-A251	Nonpregnant	Pregnant	0.686	87.9125	83.9275	3.985	0.0669247
CD276_MIH42	Nonpregnant	Pregnant	0.686	8.8375	11.0275	-2.19	-0.319396
CD294_BM16	Nonpregnant	Pregnant	0.686	12.69	12.59	0.1	0.0114138
CD32_FUN-2	Nonpregnant	Pregnant	0.686	17.2125	19.2575	-2.045	-0.161964
CD45RB_MEM-55	Nonpregnant	Pregnant	0.686	90.8625	93.3575	-2.495	-0.0390809
CD62L_DREG-56	Nonpregnant	Pregnant	0.686	56.3375	64.2025	-7.865	-0.188534
CD73_AD2	Nonpregnant	Pregnant	0.686	16.1375	15.4525	0.685	0.0625768
CXCR7_8F11-M16	Nonpregnant	Pregnant	0.686	5.7425	5.515	0.2275	0.0583181
IgG1 kappa Isotype Ctrl_MOPC-21	Nonpregnant	Pregnant	0.686	9.3625	7.7975	1.565	0.263882
Lymphotoxin btea Receptor_31G4D8	Nonpregnant	Pregnant	0.686	4.8275	5.1775	-0.35	-0.100979
MRGX2_K125H4	Nonpregnant	Pregnant	0.686	7.7	7.8325	-0.1325	-0.0246144
Podoplanin_NC-08	Nonpregnant	Pregnant	0.686	6.76	5.17	1.59	0.386859
CD172g_LSB2.20	Nonpregnant	Pregnant	0.772	87.9125	86.2525	1.66	0.027502
CD325_8C11	Nonpregnant	Pregnant	0.885	3.4575	3.41	0.0475	0.0199575
CCX-CKR_13E11	Nonpregnant	Pregnant	0.886	9.2375	8.0325	1.205	0.201653
CD129_AH9R7	Nonpregnant	Pregnant	0.886	7.6675	6.9225	0.745	0.147463
CD13_WM15	Nonpregnant	Pregnant	0.886	5.13	4.18	0.95	0.295456
CD154_24-31	Nonpregnant	Pregnant	0.886	11.1125	9.485	1.6275	0.228464
CD185_J252D4	Nonpregnant	Pregnant	0.886	29.4125	27.9525	1.46	0.0734521
CD191_5F10B29	Nonpregnant	Pregnant	0.886	9.9625	9.2275	0.735	0.110568
CD200_OX-104	Nonpregnant	Pregnant	0.886	10.0625	11.8775	-1.815	-0.239242
CD254_MIH24	Nonpregnant	Pregnant	0.886	6.6625	5.85	0.8125	0.187627
CD263_DJR3	Nonpregnant	Pregnant	0.886	4.0375	4.9775	-0.94	-0.301959
CD317_RS38E	Nonpregnant	Pregnant	0.886	78.7875	72.3275	6.46	0.123422
CD31_WM59	Nonpregnant	Pregnant	0.886	26.0875	33.8525	-7.765	-0.375904
CD344_CH3A4A7	Nonpregnant	Pregnant	0.886	6.9875	4.185	2.8025	0.739549
CD64_10.1	Nonpregnant	Pregnant	0.886	21.7875	20.9525	0.835	0.0563783
CD79b_CB3-1	Nonpregnant	Pregnant	0.886	28.0125	32.2525	-4.24	-0.20334
CD85_GHI/75	Nonpregnant	Pregnant	0.886	3.8375	3.9725	-0.135	-0.0498805
CD85_MKT5.1	Nonpregnant	Pregnant	0.886	9.435	10.38	-0.945	-0.137712
CD92_VIM15b	Nonpregnant	Pregnant	0.886	39.2625	34.7325	4.53	0.176866
CD96_NK92.39	Nonpregnant	Pregnant	0.886	32.6125	28.1025	4.51	0.214727
CX3CR1_2A9-1	Nonpregnant	Pregnant	0.886	8.1125	9.13375	-1.02125	-0.171061
Delta Opioid Receptor_DOR7D2A4	Nonpregnant	Pregnant	0.886	4.835	5.7525	-0.9175	-0.250673
Dopamine Receptor D1_L205G1	Nonpregnant	Pregnant	0.886	5.5725	5.0575	0.515	0.1399
EphA2_SHM16	Nonpregnant	Pregnant	0.886	3.9175	4.2075	-0.29	-0.10303
HLA-DR_L243	Nonpregnant	Pregnant	0.886	24.97	23.23	1.74	0.104207
IFNgRbchain_2HUB-159	Nonpregnant	Pregnant	0.886	12.58	12.4275	0.1525	0.0175958
IgG2a kappa Isotype Ctrl_MOPC-173	Nonpregnant	Pregnant	0.886	12.43	9.795	2.635	0.343709
IgG2b kappa Isotype Ctrl_MPC-11	Nonpregnant	Pregnant	0.886	5.2625	5.8175	-0.555	-0.144651
IgM kappa Isotype Ctrl_MM-30	Nonpregnant	Pregnant	0.886	2.035	2.14	-0.105	-0.072582
KLRG1_SA231A2	Nonpregnant	Pregnant	0.886	18.37	28.805	-10.435	-0.648968
TCRgd_B1	Nonpregnant	Pregnant	0.886	7.1125	6.5025	0.61	0.129362
CD134_Ber-ACT35	Nonpregnant	Pregnant	1	29.8875	30.7525	-0.865	-0.0411615
CD140b_18A2	Nonpregnant	Pregnant	1	5.5375	5.9275	-0.39	-0.098189
CD148_A3	Nonpregnant	Pregnant	1	29.9375	27.7525	2.185	0.109336
CD201_RCR-401	Nonpregnant	Pregnant	1	7.2825	7.04	0.2425	0.0488584
CD338_5D3	Nonpregnant	Pregnant	1	1.9925	2.07	-0.0775	-0.055051
CD357_108-17	Nonpregnant	Pregnant	1	9.32	9.7775	-0.4575	-0.0691357
CD49a_TS2/7	Nonpregnant	Pregnant	1	6.6125	5.55	1.0625	0.252708
CD87_VIM5	Nonpregnant	Pregnant	1	9.3875	7.3775	2.01	0.347609
IgM kappa Isotype Ctrl_RTK2118	Nonpregnant	Pregnant	1	6.4975	5.8125	0.685	0.160726

## Sheet: Supp Table 5 DEPTnaive_dec_vs_p
variables	group1	group2	pval	Decidua mean	Pregnant mean	DecvsMB_meandiff	log2fc_DecvMB
4-1BB Ligand_5F4	Decidua	Pregnant	0.029	27.85	13.075	14.775	1.09087
C3aR_hC3aRZ8	Decidua	Pregnant	0.029	20.055	5.8675	14.1875	1.77314
CCRL2_K097F7	Decidua	Pregnant	1	7.825	4.055	3.77	0.948389
CCX-CKR_13E11	Decidua	Pregnant	0.029	30.255	9.72	20.535	1.63815
CD100_A8	Decidua	Pregnant	0.029	69.5	88.625	-19.125	-0.350701
CD107a_H4A3	Decidua	Pregnant	1	66.3	68.05	-1.75	-0.0375863
CD107b_H4B4	Decidua	Pregnant	0.486	13.675	6.515	7.16	1.0697
CD109_W7C5	Decidua	Pregnant	1	13.625	12.735	0.89	0.0974573
CD115_9-4D2-1E4	Decidua	Pregnant	0.029	59.2325	28.292	30.9405	1.06599
CD116_4H1	Decidua	Pregnant	0.343	8.55	5.6325	2.9175	0.602149
CD119_GIR-208	Decidua	Pregnant	0.686	28.375	19.625	8.75	0.531928
CD11b_ICRF44	Decidua	Pregnant	0.384	6.475	0.8825	5.5925	2.87521
CD11c_S-HCL-3	Decidua	Pregnant	0.029	24.63	7.9125	16.7175	1.63821
CD120b_3G7A02	Decidua	Pregnant	0.057	17.15	7.6125	9.5375	1.17177
CD126_UV4	Decidua	Pregnant	0.2	14.625	42.2	-27.575	-1.52881
CD129_AH9R7	Decidua	Pregnant	0.029	24.355	8.845	15.51	1.46128
CD130_2E1B02	Decidua	Pregnant	0.114	32.375	60.115	-27.74	-0.892845
CD132_TUGh4	Decidua	Pregnant	0.886	76.69	80.05	-3.36	-0.0618629
CD13_WM15	Decidua	Pregnant	0.029	15.575	4.71	10.865	1.72543
CD140b_18A2	Decidua	Pregnant	0.2	11.975	6.955	5.02	0.783903
CD148_A3	Decidua	Pregnant	0.2	25.1	33.45	-8.35	-0.414319
CD14_63D3	Decidua	Pregnant	0.057	56.8	36.275	20.525	0.646915
CD150_A12	Decidua	Pregnant	0.686	8.55	6.0475	2.5025	0.499586
CD154_24-31	Decidua	Pregnant	1	6	4.6825	1.3175	0.357684
CD15_W6D3	Decidua	Pregnant	0.114	18.7	7.365	11.335	1.34428
CD160_BY55	Decidua	Pregnant	0.029	11.3825	4.4425	6.94	1.35737
CD162_KPL-1	Decidua	Pregnant	0.029	35.375	89.625	-54.25	-1.34117
CD164_67D2	Decidua	Pregnant	0.057	69.4	86.25	-16.85	-0.313589
CD165_SN2	Decidua	Pregnant	0.029	19.425	51.575	-32.15	-1.40876
CD166_3A6	Decidua	Pregnant	0.029	25.275	10.3675	14.9075	1.28564
CD169_7-239	Decidua	Pregnant	0.11	15.05	48.05	-33	-1.67477
CD179a_HSL96	Decidua	Pregnant	0.486	9.3	7.475	1.825	0.315157
CD181_8F1/CXCR1	Decidua	Pregnant	0.029	39.105	11.705	27.4	1.74023
CD183_G025H7	Decidua	Pregnant	0.343	68.075	73.875	-5.8	-0.117961
CD185_J252D4	Decidua	Pregnant	0.029	36.1	17.7	18.4	1.02825
CD191_5F10B29	Decidua	Pregnant	0.029	21.5	10.625	10.875	1.01687
CD192_K036C2	Decidua	Pregnant	0.029	15.275	6.0875	9.1875	1.32725
CD193_5E8	Decidua	Pregnant	0.029	22.33	7.0925	15.2375	1.65462
CD194_L291H4	Decidua	Pregnant	0.2	65.15	53.1	12.05	0.295053
CD195_J418F1	Decidua	Pregnant	0.029	60.365	24	36.365	1.33068
CD196_G034E3	Decidua	Pregnant	0.029	36.58	15.84	20.74	1.20748
CD198_L263G8	Decidua	Pregnant	0.029	40.225	25.365	14.86	0.665253
CD199_L053E8	Decidua	Pregnant	0.029	20.675	8.865	11.81	1.22169
CD1d_51.1	Decidua	Pregnant	1	26.455	27.4025	-0.9475	-0.0507671
CD200R_OX-108	Decidua	Pregnant	0.029	64.475	79.625	-15.15	-0.304482
CD200_OX-104	Decidua	Pregnant	0.343	39.875	28.1	11.775	0.504914
CD201_RCR-401	Decidua	Pregnant	0.029	21.9825	7.6345	14.348	1.52575
CD203c_NP4D6	Decidua	Pregnant	0.057	8.2	4.1375	4.0625	0.986865
CD206_15-2	Decidua	Pregnant	0.057	15.3	3.4025	11.8975	2.16886
CD20_2H7	Decidua	Pregnant	0.114	4.13	10.86	-6.73	-1.39481
CD210_3F9	Decidua	Pregnant	0.057	36.975	18.7325	18.2425	0.981007
CD213a1_SS12B	Decidua	Pregnant	0.343	6.525	2.1375	4.3875	1.61005
CD213a2_SHM38	Decidua	Pregnant	0.343	6.75	4.91	1.84	0.459164
CD215_JM7A4	Decidua	Pregnant	0.057	17.955	9.05	8.905	0.988396
CD217_W15177A	Decidua	Pregnant	0.686	30.35	41.74	-11.39	-0.459734
CD218a_H44	Decidua	Pregnant	0.686	28.125	23.375	4.75	0.266887
CD220_B6.220	Decidua	Pregnant	0.029	18.505	3.9575	14.5475	2.22525
CD221_1H7/CD221	Decidua	Pregnant	0.059	1.475	9.325	-7.85	-2.66039
CD226_11A8	Decidua	Pregnant	0.029	65.475	81.225	-15.75	-0.31098
CD227_16A	Decidua	Pregnant	0.057	1.675	8.8	-7.125	-2.39334
CD22_S-HCL-1	Decidua	Pregnant	0.057	21.005	10.7525	10.2525	0.966061
CD230_3F4	Decidua	Pregnant	0.029	3.875	82.44	-78.565	-4.41108
CD243_UIC2	Decidua	Pregnant	0.029	46.05	25.54	20.51	0.850443
CD24_ML5	Decidua	Pregnant	0.2	7.125	4.445	2.68	0.680707
CD252_11C3.1	Decidua	Pregnant	0.343	7.4	4.0025	3.3975	0.886624
CD254_MIH24	Decidua	Pregnant	0.029	24.155	7.6725	16.4825	1.65455
CD255_CARL-1	Decidua	Pregnant	1	5.675	2.985	2.69	0.926889
CD258_T5-39	Decidua	Pregnant	0.057	10.555	4.3975	6.1575	1.26317
CD25_M-A251	Decidua	Pregnant	0.029	4.125	28.65	-24.525	-2.79607
CD261_DJR1	Decidua	Pregnant	0.343	6.475	4.1025	2.3725	0.658377
CD263_DJR3	Decidua	Pregnant	0.343	11.725	6.1775	5.5475	0.924493
CD26_BA5b	Decidua	Pregnant	0.029	61.1	88.665	-27.565	-0.537192
CD272_MIH26	Decidua	Pregnant	0.029	56.35	86.04	-29.69	-0.610592
CD274_29E.2A3	Decidua	Pregnant	0.343	71.905	52.905	19	0.442688
CD276_MIH42	Decidua	Pregnant	0.029	25.35	6.9	18.45	1.87732
CD294_BM16	Decidua	Pregnant	0.029	19.675	6.885	12.79	1.51484
CD300c_TX45	Decidua	Pregnant	0.343	39.7	31.8	7.9	0.320112
CD301_H037G3	Decidua	Pregnant	0.114	21.225	11.24	9.985	0.917123
CD317_RS38E	Decidua	Pregnant	0.114	38.875	66.475	-27.6	-0.773969
CD319_162.1	Decidua	Pregnant	0.029	13.505	4.1575	9.3475	1.69971
CD31_WM59	Decidua	Pregnant	0.029	52.875	65.875	-13	-0.317145
CD325_8C11	Decidua	Pregnant	0.2	5.55	1.5375	4.0125	1.8519
CD32_FUN-2	Decidua	Pregnant	0.057	46.655	16.08	30.575	1.53676
CD338_5D3	Decidua	Pregnant	0.029	8.555	1.45	7.105	2.56071
CD352_NT-7	Decidua	Pregnant	0.029	68.75	90.675	-21.925	-0.399345
CD360_17A12	Decidua	Pregnant	0.114	39.1	14.98	24.12	1.38413
CD360_2G1-K12	Decidua	Pregnant	0.245	17.65	2.7375	14.9125	2.68874
CD365_1D12	Decidua	Pregnant	0.663	3.825	4.43	-0.605	-0.211847
CD49c_ASC-1	Decidua	Pregnant	0.029	1.55	8.75	-7.2	-2.49701
CD49d_9F10	Decidua	Pregnant	0.029	67.2	87.725	-20.525	-0.384527
CD49e_NKI-SAM-1	Decidua	Pregnant	0.886	79.23	82.28	-3.05	-0.054495
CD49f_GoH3	Decidua	Pregnant	0.486	84.95	91.865	-6.915	-0.112901
CD58_TS2/9	Decidua	Pregnant	0.114	70.775	84.45	-13.675	-0.254858
CD62L_DREG-56	Decidua	Pregnant	0.057	29.9	66.8	-36.9	-1.1597
CD63_H5C6	Decidua	Pregnant	0.2	27.9	12.95	14.95	1.10731
CD64_10.1	Decidua	Pregnant	0.114	49.85	17.5	32.35	1.51024
CD66a/c/e_ASL-32	Decidua	Pregnant	0.029	36.93	18.18	18.75	1.02244
CD71_CY1G4	Decidua	Pregnant	0.486	24.9	32.74	-7.84	-0.394909
CD73_AD2	Decidua	Pregnant	0.886	11.1	17.85	-6.75	-0.685364
CD79b_CB3-1	Decidua	Pregnant	0.686	53.175	43.775	9.4	0.280641
CD82_ASL-24	Decidua	Pregnant	0.029	70.975	89.25	-18.275	-0.330541
CD83_HB15e	Decidua	Pregnant	0.886	4.8	2.6975	2.1025	0.831411
CD84_CD84.1.21	Decidua	Pregnant	0.029	7.475	27.14	-19.665	-1.86028
CD85_GHI/75	Decidua	Pregnant	0.029	19.905	3.4525	16.4525	2.52742
CD85_MKT5.1	Decidua	Pregnant	0.057	5.165	0.9275	4.2375	2.47735
CD85d_42D1	Decidua	Pregnant	0.029	30.375	10.3	20.075	1.56024
CD92_VIM15b	Decidua	Pregnant	0.343	57.655	40.38	17.275	0.513805
CD95_DX2	Decidua	Pregnant	0.343	23.95	10.675	13.275	1.16579
CD96_NK92.39	Decidua	Pregnant	0.191	4.975	11.0825	-6.1075	-1.15551
CD97_VIM3b	Decidua	Pregnant	0.029	59.7	90.2	-30.5	-0.595397
CD9_HI9a	Decidua	Pregnant	0.686	35.85	43.85	-8	-0.290604
CX3CR1_2A9-1	Decidua	Pregnant	0.029	35.59	9.4	26.19	1.92074
CXCR7_8F11-M16	Decidua	Pregnant	0.029	25.355	9.5575	15.7975	1.40757
Delta Opioid Receptor_DOR7D2A4	Decidua	Pregnant	0.029	12.88	4.95	7.93	1.37963
Dopamine Receptor D1_L205G1	Decidua	Pregnant	0.114	12.93	6.8475	6.0825	0.917073
EphA2_SHM16	Decidua	Pregnant	0.114	15.93	6.5975	9.3325	1.27175
GPR83_K07JP05	Decidua	Pregnant	0.114	22.6	7.6575	14.9425	1.56138
HLA-DR_L243	Decidua	Pregnant	0.114	26.4	12.915	13.485	1.03149
HLA-E_3D12	Decidua	Pregnant	0.029	69.325	90.5	-21.175	-0.384542
IFNgRbchain_2HUB-159	Decidua	Pregnant	0.029	28.0725	12.47	15.6025	1.1707
IgD_IA6-2	Decidua	Pregnant	0.343	15.7	9.33	6.37	0.750816
IgG Fc_M1310G05	Decidua	Pregnant	0.245	17.4125	0.8425	16.57	4.3693
IgG Isotype Ctrl_HTK888	Decidua	Pregnant	0.2	11.1275	3.3325	7.795	1.73945
IgG1 kappa Isotype Ctrl_MOPC-21	Decidua	Pregnant	0.029	28.625	9.2	19.425	1.63757
IgG1, Îº Isotype Ctrl_RTK2071	Decidua	Pregnant	0.686	3.9925	1.118	2.8745	1.83637
IgG2a kappa Isotype Ctrl_MOPC-173	Decidua	Pregnant	0.029	38.45	10.56	27.89	1.86437
IgG2a kappa Isotype Ctrl_RTK2758	Decidua	Pregnant	0.486	11.175	4.685	6.49	1.25415
IgG2b kappa Isotype Ctrl_MPC-11	Decidua	Pregnant	0.2	16.22	5.57	10.65	1.54202
IgG3 kappa Isotype Ctrl_MG3-35	Decidua	Pregnant	0.057	34.2	9.945	24.255	1.78195
IgM kappa Isotype Ctrl_MM-30	Decidua	Pregnant	0.057	9.9925	2.43	7.5625	2.03989
IgM kappa Isotype Ctrl_RTK2118	Decidua	Pregnant	0.029	20.925	5.6525	15.2725	1.88827
Integrin_B7_FIB504	Decidua	Pregnant	0.343	60	72.14	-12.14	-0.265837
KLRG1_SA231A2	Decidua	Pregnant	1	25.425	24.425	1	0.0578892
Lymphotoxin btea Receptor_31G4D8	Decidua	Pregnant	0.114	11.055	4.805	6.25	1.20209
MRGX2_K125H4	Decidua	Pregnant	0.029	26.705	10.4225	16.2825	1.35741
MSC_NPC_W4A5	Decidua	Pregnant	0.886	67.175	71.55	-4.375	-0.0910274
NPC_57D2	Decidua	Pregnant	0.343	7.6	4.345	3.255	0.806643
Podoplanin_NC-08	Decidua	Pregnant	0.029	17.725	6.1525	11.5725	1.52654
TCRgd_B1	Decidua	Pregnant	0.343	8.175	3.1275	5.0475	1.38621
TMEM8A_SA065C3	Decidua	Pregnant	0.686	38.655	28.9075	9.7475	0.419211
XCR1_S15046E	Decidua	Pregnant	0.029	16.325	4.92	11.405	1.73035

## Sheet: Supp Table 6 DEPTcm_dec_vs_preg
variables	group1	group2	pval	Decidua mean	Pregnant mean	DecvsMB_meandiff	log2fc_DecvMB
CD100_A8	Decidua	Pregnant	0.029	49.575	76.15	-26.575	-0.619231
CD11b_ICRF44	Decidua	Pregnant	0.029	26.15	6.525	19.625	2.00276
CD11c_S-HCL-3	Decidua	Pregnant	0.029	34.5	12.685	21.815	1.44347
CD127_A019D5	Decidua	Pregnant	0.029	50.025	77.625	-27.6	-0.633872
CD13_WM15	Decidua	Pregnant	0.029	17.675	5.475	12.2	1.69078
CD14_63D3	Decidua	Pregnant	0.029	51.525	35.425	16.1	0.540505
CD161_HP-3G10	Decidua	Pregnant	0.029	6.425	16.175	-9.75	-1.332
CD162_KPL-1	Decidua	Pregnant	0.029	32.4	78.7	-46.3	-1.28037
CD164_67D2	Decidua	Pregnant	0.029	61.025	77.45	-16.425	-0.343865
CD165_SN2	Decidua	Pregnant	0.029	10.225	35.925	-25.7	-1.81289
CD181_8F1/CXCR1	Decidua	Pregnant	0.029	39.45	20.285	19.165	0.959612
CD185_J252D4	Decidua	Pregnant	0.029	21.7	32.1	-10.4	-0.564878
CD194_L291H4	Decidua	Pregnant	0.029	52.8	64.675	-11.875	-0.29267
CD195_J418F1	Decidua	Pregnant	0.029	78.925	50.1425	28.7825	0.654448
CD197_G043H7	Decidua	Pregnant	0.029	37.65	76.7	-39.05	-1.02658
CD220_B6.220	Decidua	Pregnant	0.029	24.45	6.46	17.99	1.92023
CD226_11A8	Decidua	Pregnant	0.029	53.45	74.35	-20.9	-0.476143
CD229_HLy-9.1.25	Decidua	Pregnant	0.029	60.575	80.35	-19.775	-0.407576
CD230_3F4	Decidua	Pregnant	0.029	8.475	72.775	-64.3	-3.10216
CD258_T5-39	Decidua	Pregnant	0.029	19.55	5.185	14.365	1.91475
CD26_BA5b	Decidua	Pregnant	0.029	36.475	69.925	-33.45	-0.9389
CD272_MIH26	Decidua	Pregnant	0.029	26.525	68.925	-42.4	-1.37767
CD294_BM16	Decidua	Pregnant	0.029	18.125	11.59	6.535	0.6451
CD317_RS38E	Decidua	Pregnant	0.029	57.575	70.75	-13.175	-0.297288
CD319_162.1	Decidua	Pregnant	0.029	23.05	8.885	14.165	1.37532
CD32_FUN-2	Decidua	Pregnant	0.029	54.5	19.66	34.84	1.47099
CD45RB_MEM-55	Decidua	Pregnant	0.029	59.425	85.96	-26.535	-0.532595
CD46_TRA-2-10	Decidua	Pregnant	0.029	55.875	78.325	-22.45	-0.48727
CD49d_9F10	Decidua	Pregnant	0.029	50.275	67.325	-17.05	-0.421301
CD49f_GoH3	Decidua	Pregnant	0.029	68.4	82.39	-13.99	-0.268473
CD55_JS11	Decidua	Pregnant	0.029	52.575	76.95	-24.375	-0.549544
CD64_10.1	Decidua	Pregnant	0.029	52	22.075	29.925	1.2361
CD66a/c/e_ASL-32	Decidua	Pregnant	0.029	35.15	20.41	14.74	0.784249
CD7_CD7-6B7	Decidua	Pregnant	0.029	35.475	76.975	-41.5	-1.11759
CD84_CD84.1.21	Decidua	Pregnant	0.029	26.4	57.75	-31.35	-1.12928
CD85_GHI/75	Decidua	Pregnant	0.029	28.675	7.035	21.64	2.02717
CD97_VIM3b	Decidua	Pregnant	0.029	57.875	79.6	-21.725	-0.459828
CX3CR1_2A9-1	Decidua	Pregnant	0.029	47.275	18.5925	28.6825	1.34636
IFNgRbchain_2HUB-159	Decidua	Pregnant	0.029	35.44	19.2875	16.1525	0.877712
IgG1 kappa Isotype Ctrl_MOPC-21	Decidua	Pregnant	0.029	38.325	19.05	19.275	1.00849
IgG2a kappa Isotype Ctrl_MOPC-173	Decidua	Pregnant	0.029	56.925	19.65	37.275	1.53453
IgG2b kappa Isotype Ctrl_RTK4530	Decidua	Pregnant	0.029	6.95	0.5075	6.4425	3.77553
IgM kappa Isotype Ctrl_RTK2118	Decidua	Pregnant	0.029	27.05	12.64	14.41	1.09763
MSC_NPC_W4A5	Decidua	Pregnant	0.029	44.4	55.375	-10.975	-0.318675
Podoplanin_NC-08	Decidua	Pregnant	0.029	22.525	8.465	14.06	1.41195
C3aR_hC3aRZ8	Decidua	Pregnant	0.057	28.875	17.985	10.89	0.683027
CD107b_H4B4	Decidua	Pregnant	0.057	28.725	13.45	15.275	1.0947
CD115_9-4D2-1E4	Decidua	Pregnant	0.057	56	35.8435	20.1565	0.643715
CD160_BY55	Decidua	Pregnant	0.057	16.4125	9.47	6.9425	0.793359
CD201_RCR-401	Decidua	Pregnant	0.057	26.025	14.6685	11.3565	0.827177
CD25_M-A251	Decidua	Pregnant	0.057	37.725	52.25	-14.525	-0.46991
CD276_MIH42	Decidua	Pregnant	0.057	32.375	9.325	23.05	1.7957
CD38_HIT2	Decidua	Pregnant	0.057	26.55	46.9	-20.35	-0.820876
CD45RA_HI100	Decidua	Pregnant	0.057	11.875	39.635	-27.76	-1.73885
CD45RO_UCHL1	Decidua	Pregnant	0.057	42.375	71.05	-28.675	-0.745621
CD49c_ASC-1	Decidua	Pregnant	0.057	28.975	42.025	-13.05	-0.536439
CD57_HNK-1	Decidua	Pregnant	0.057	0.8425	6.7025	-5.86	-2.99195
CD74_LN2	Decidua	Pregnant	0.057	12.1	3.825	8.275	1.66148
CXCL16_22-19-12	Decidua	Pregnant	0.057	8	2.1	5.9	1.92961
IgG3 kappa Isotype Ctrl_MG3-35	Decidua	Pregnant	0.057	50	18.5	31.5	1.4344
CD126_UV4	Decidua	Pregnant	0.059	3.65	22.125	-18.475	-2.59971
CD20_2H7	Decidua	Pregnant	0.059	1.075	8.4275	-7.3525	-2.97077
CD217_W15177A	Decidua	Pregnant	0.059	6.325	38.7	-32.375	-2.6132
4-1BB Ligand_5F4	Decidua	Pregnant	0.114	27.05	15.9	11.15	0.766602
CD105_SN6h	Decidua	Pregnant	0.114	56.125	73.3	-17.175	-0.38517
CD183_G025H7	Decidua	Pregnant	0.114	55.925	67.3	-11.375	-0.267113
CD191_5F10B29	Decidua	Pregnant	0.114	24.9	10.175	14.725	1.29112
CD200R_OX-108	Decidua	Pregnant	0.114	49.525	62.575	-13.05	-0.337429
CD215_JM7A4	Decidua	Pregnant	0.114	17.825	12.41	5.415	0.522399
CD227_16A	Decidua	Pregnant	0.114	17.8	33.675	-15.875	-0.919801
CD49e_NKI-SAM-1	Decidua	Pregnant	0.114	68.8	78.435	-9.635	-0.189089
CD63_H5C6	Decidua	Pregnant	0.114	47.75	32.55	15.2	0.552843
CD9_HI9a	Decidua	Pregnant	0.114	27.075	9.375	17.7	1.53007
IgG2a kappa Isotype Ctrl_RTK2758	Decidua	Pregnant	0.114	22.225	10.21	12.015	1.1222
IgG2b kappa Isotype Ctrl_MPC-11	Decidua	Pregnant	0.114	26.6	12.49	14.11	1.09065
IgM kappa Isotype Ctrl_MM-30	Decidua	Pregnant	0.114	12.3125	4.305	8.0075	1.51604
TCRgd_B1	Decidua	Pregnant	0.114	9.85	7.075	2.775	0.477394
IgG Isotype Ctrl_HTK888	Decidua	Pregnant	0.191	14.935	7.0625	7.8725	1.08045
TIGIT_A15153G	Decidua	Pregnant	0.191	4.025	10.775	-6.75	-1.42063
CD107a_H4A3	Decidua	Pregnant	0.2	59.325	67.7	-8.375	-0.190516
CD119_GIR-208	Decidua	Pregnant	0.2	38.725	27.925	10.8	0.471708
CD148_A3	Decidua	Pregnant	0.2	42.675	29.85	12.825	0.51566
CD15_W6D3	Decidua	Pregnant	0.2	17.925	7	10.925	1.35655
CD22_S-HCL-1	Decidua	Pregnant	0.2	20.925	13.535	7.39	0.628533
CD325_8C11	Decidua	Pregnant	0.2	7.05	3.875	3.175	0.863427
CD368_9B9	Decidua	Pregnant	0.2	8.975	4.06	4.915	1.14443
CD39_A1	Decidua	Pregnant	0.2	17.25	3.25	14	2.40808
CD71_CY1G4	Decidua	Pregnant	0.2	22.825	42.65	-19.825	-0.901931
Delta Opioid Receptor_DOR7D2A4	Decidua	Pregnant	0.2	14.35	6.585	7.765	1.1238
Lymphotoxin btea Receptor_31G4D8	Decidua	Pregnant	0.2	11.5	5.835	5.665	0.978829
CD338_5D3	Decidua	Pregnant	0.243	7.25	4.5825	2.6675	0.661846
CCX-CKR_13E11	Decidua	Pregnant	0.309	18.125	14.96	3.165	0.276871
CD129_AH9R7	Decidua	Pregnant	0.343	20.525	12.81	7.715	0.680112
CD143_5-369	Decidua	Pregnant	0.343	9.15	16.475	-7.325	-0.848435
CD166_3A6	Decidua	Pregnant	0.343	42.05	34.15	7.9	0.30022
CD169_7-239	Decidua	Pregnant	0.343	22.075	45.925	-23.85	-1.05687
CD254_MIH24	Decidua	Pregnant	0.343	20.125	11.86	8.265	0.762885
CD279_EH12.2H7	Decidua	Pregnant	0.343	22.975	14.375	8.6	0.676503
CD85_MKT5.1	Decidua	Pregnant	0.343	12.7	10.24	2.46	0.310613
CXCR7_8F11-M16	Decidua	Pregnant	0.343	21.425	13.035	8.39	0.716905
Dopamine Receptor D1_L205G1	Decidua	Pregnant	0.343	14.3	7.735	6.565	0.886542
EphA2_SHM16	Decidua	Pregnant	0.343	14.05	9.485	4.565	0.56685
GPR83_K07JP05	Decidua	Pregnant	0.343	10.35	12.275	-1.925	-0.246092
Integrin_B7_FIB504	Decidua	Pregnant	0.343	16.925	28.065	-11.14	-0.729616
MRGX2_K125H4	Decidua	Pregnant	0.343	17.8	10.885	6.915	0.709536
TMEM8A_SA065C3	Decidua	Pregnant	0.343	30.775	19.735	11.04	0.641002
CD85h_24	Decidua	Pregnant	0.384	6.4	4.185	2.215	0.612844
CLEC4A_9E8	Decidua	Pregnant	0.468	6.35	8.5	-2.15	-0.420706
CD116_4H1	Decidua	Pregnant	0.486	7.875	5.575	2.3	0.498308
CD200_OX-104	Decidua	Pregnant	0.486	19.65	17.875	1.775	0.136586
CD206_15-2	Decidua	Pregnant	0.486	24.9	14.55	10.35	0.775127
CD357_108-17	Decidua	Pregnant	0.486	6.325	9.45	-3.125	-0.579249
CD365_1D12	Decidua	Pregnant	0.486	18.25	20.375	-2.125	-0.158904
CD73_AD2	Decidua	Pregnant	0.486	8.025	11.75	-3.725	-0.550087
CD79b_CB3-1	Decidua	Pregnant	0.486	34.975	37.35	-2.375	-0.0947842
CD85d_42D1	Decidua	Pregnant	0.486	24.7	18.79	5.91	0.394546
CD96_NK92.39	Decidua	Pregnant	0.486	20.875	29	-8.125	-0.474277
CD263_DJR3	Decidua	Pregnant	0.561	10.275	8.3	1.975	0.307955
CD140b_18A2	Decidua	Pregnant	0.661	8.9	6.725	2.175	0.404271
CD360_17A12	Decidua	Pregnant	0.663	12.25	17.35	-5.1	-0.502154
CD109_W7C5	Decidua	Pregnant	0.686	22.65	17.975	4.675	0.333519
CD120b_3G7A02	Decidua	Pregnant	0.686	14.25	12.065	2.185	0.240134
CD132_TUGh4	Decidua	Pregnant	0.686	86.2	87.6925	-1.4925	-0.0247656
CD150_A12	Decidua	Pregnant	0.686	51	49.55	1.45	0.0416122
CD192_K036C2	Decidua	Pregnant	0.686	24.825	29.075	-4.25	-0.227985
CD193_5E8	Decidua	Pregnant	0.686	19.875	11.66	8.215	0.769387
CD196_G034E3	Decidua	Pregnant	0.686	39.175	41.985	-2.81	-0.0999407
CD210_3F9	Decidua	Pregnant	0.686	57.975	52.79	5.185	0.135166
CD218a_H44	Decidua	Pregnant	0.686	48.1	52.7	-4.6	-0.131766
CD274_29E.2A3	Decidua	Pregnant	0.686	67.55	69.385	-1.835	-0.038668
CD54_HA58	Decidua	Pregnant	0.686	29.9	22.5	7.4	0.41022
CD92_VIM15b	Decidua	Pregnant	0.686	31.725	34.335	-2.61	-0.11406
CD95_DX2	Decidua	Pregnant	0.686	56.25	64	-7.75	-0.186219
HLA-DR_L243	Decidua	Pregnant	0.686	22.7	16.45	6.25	0.464605
IgD_IA6-2	Decidua	Pregnant	0.686	8.85	8.15	0.7	0.118877
KLRG1_SA231A2	Decidua	Pregnant	0.686	14.9	27.025	-12.125	-0.858982
XCR1_S15046E	Decidua	Pregnant	0.686	13.3	9.415	3.885	0.498393
CD24_ML5	Decidua	Pregnant	0.772	5.375	4.375	1	0.296982
CD301_H037G3	Decidua	Pregnant	0.772	16.925	17.625	-0.7	-0.0584674
CD87_VIM5	Decidua	Pregnant	0.772	3.025	4.6	-1.575	-0.604699
CD134_Ber-ACT35	Decidua	Pregnant	0.886	20.15	24.2	-4.05	-0.264227
CD198_L263G8	Decidua	Pregnant	0.886	24.525	28.85	-4.325	-0.234318
CD199_L053E8	Decidua	Pregnant	0.886	10.175	13.325	-3.15	-0.389107
CD213a2_SHM38	Decidua	Pregnant	0.886	6.775	5.375	1.4	0.333956
CD243_UIC2	Decidua	Pregnant	0.886	18.7	22.1	-3.4	-0.241008
CD261_DJR1	Decidua	Pregnant	0.886	7.75	5.3	2.45	0.548204
CD300c_TX45	Decidua	Pregnant	0.886	29.4	31.525	-2.125	-0.10068
CD49a_TS2/7	Decidua	Pregnant	0.886	16.7	9.55	7.15	0.806275
CD154_24-31	Decidua	Pregnant	1	9.775	7	2.775	0.481742
CD179a_HSL96	Decidua	Pregnant	1	7.8	7.8	0	0
CD1b_SN13	Decidua	Pregnant	1	3.5	2.15	1.35	0.703018
CD1d_51.1	Decidua	Pregnant	1	17.275	28.71	-11.435	-0.732868
CD203c_NP4D6	Decidua	Pregnant	1	4.775	4.3	0.475	0.151164
CD244_C1.7	Decidua	Pregnant	1	5.6	5.15	0.45	0.120854
CD360_2G1-K12	Decidua	Pregnant	1	2.875	2.125	0.75	0.436099
NPC_57D2	Decidua	Pregnant	1	6.575	6.9	-0.325	-0.0696055

## Sheet: Supp Table 7 DEPTem_dec_vs_preg
variables	group1	group2	pval	Decidua mean	Pregnant mean	DecvsMB_meandiff	log2fc_DecvMB
CD100_A8	Decidua	Pregnant	0.029	37.975	69.925	-31.95	-0.880758
CD119_GIR-208	Decidua	Pregnant	0.029	41.225	58.375	-17.15	-0.501831
CD11c_S-HCL-3	Decidua	Pregnant	0.029	39.575	17.445	22.13	1.18178
CD127_A019D5	Decidua	Pregnant	0.029	34.475	64.125	-29.65	-0.895336
CD134_Ber-ACT35	Decidua	Pregnant	0.029	9.975	38.3	-28.325	-1.94096
CD150_A12	Decidua	Pregnant	0.029	48.525	71.55	-23.025	-0.560224
CD154_24-31	Decidua	Pregnant	0.029	2.65	23.2	-20.55	-3.13006
CD169_7-239	Decidua	Pregnant	0.029	15.675	61.55	-45.875	-1.97329
CD183_G025H7	Decidua	Pregnant	0.029	44	61.25	-17.25	-0.477206
CD191_5F10B29	Decidua	Pregnant	0.029	26.175	13.7	12.475	0.934014
CD194_L291H4	Decidua	Pregnant	0.029	40.25	57.2	-16.95	-0.507026
CD200R_OX-108	Decidua	Pregnant	0.029	33.625	63.85	-30.225	-0.925152
CD217_W15177A	Decidua	Pregnant	0.029	1.325	42.675	-41.35	-5.00933
CD227_16A	Decidua	Pregnant	0.029	12.475	43.1	-30.625	-1.78865
CD258_T5-39	Decidua	Pregnant	0.029	26.15	9.745	16.405	1.42408
CD26_BA5b	Decidua	Pregnant	0.029	28.025	56.9	-28.875	-1.02171
CD272_MIH26	Decidua	Pregnant	0.029	15.9	52.8	-36.9	-1.73151
CD357_108-17	Decidua	Pregnant	0.029	8.5	33.375	-24.875	-1.97323
CD45RA_HI100	Decidua	Pregnant	0.029	1.45	29.795	-28.345	-4.36095
CD46_TRA-2-10	Decidua	Pregnant	0.029	41.25	72.175	-30.925	-0.807105
CD54_HA58	Decidua	Pregnant	0.029	34.95	65	-30.05	-0.895147
CD55_JS11	Decidua	Pregnant	0.029	37.25	54.85	-17.6	-0.558251
CD63_H5C6	Decidua	Pregnant	0.029	48.625	65.4	-16.775	-0.427592
CD71_CY1G4	Decidua	Pregnant	0.029	12.55	49.975	-37.425	-1.99352
CD7_CD7-6B7	Decidua	Pregnant	0.029	19.95	56.575	-36.625	-1.50378
CD85d_42D1	Decidua	Pregnant	0.029	26.475	10.485	15.99	1.3363
CD96_NK92.39	Decidua	Pregnant	0.029	17.25	48.575	-31.325	-1.49362
IgG1 kappa Isotype Ctrl_MOPC-21	Decidua	Pregnant	0.029	47.775	21.075	26.7	1.18072
IgG2a kappa Isotype Ctrl_MOPC-173	Decidua	Pregnant	0.029	61.575	22.425	39.15	1.45724
IgG3 kappa Isotype Ctrl_MG3-35	Decidua	Pregnant	0.029	58.9	24.725	34.175	1.2523
MRGX2_K125H4	Decidua	Pregnant	0.029	24.65	7.42	17.23	1.7321
MSC_NPC_W4A5	Decidua	Pregnant	0.029	27.275	48.35	-21.075	-0.825937
CD116_4H1	Decidua	Pregnant	0.057	7.125	14.025	-6.9	-0.977039
CD11b_ICRF44	Decidua	Pregnant	0.057	31.8	55.225	-23.425	-0.796295
CD151_50-6	Decidua	Pregnant	0.057	20.375	51.75	-31.375	-1.34476
CD279_EH12.2H7	Decidua	Pregnant	0.057	14.2	42.775	-28.575	-1.59088
CD32_FUN-2	Decidua	Pregnant	0.057	51.5	31.27	20.23	0.719793
CD45RB_MEM-55	Decidua	Pregnant	0.057	49.75	78.695	-28.945	-0.661575
CD49d_9F10	Decidua	Pregnant	0.057	38.675	61.45	-22.775	-0.668012
CD84_CD84.1.21	Decidua	Pregnant	0.057	28.025	64	-35.975	-1.19136
IFNgRbchain_2HUB-159	Decidua	Pregnant	0.057	33.425	20.155	13.27	0.72979
XCR1_S15046E	Decidua	Pregnant	0.057	17.825	6.36	11.465	1.4868
CD57_HNK-1	Decidua	Pregnant	0.059	8.285	35.9425	-27.6575	-2.11712
CD115_9-4D2-1E4	Decidua	Pregnant	0.114	59.63	36.8525	22.7775	0.694276
CD201_RCR-401	Decidua	Pregnant	0.114	34.105	20.2025	13.9025	0.755449
CD220_B6.220	Decidua	Pregnant	0.114	23.2	6.87	16.33	1.75574
CD22_S-HCL-1	Decidua	Pregnant	0.114	22.5	17.245	5.255	0.383747
CD244_C1.7	Decidua	Pregnant	0.114	18.7	38.375	-19.675	-1.03713
CD338_5D3	Decidua	Pregnant	0.114	13.3	4.37	8.93	1.60572
CD49c_ASC-1	Decidua	Pregnant	0.114	28.275	41.625	-13.35	-0.557923
CD66a/c/e_ASL-32	Decidua	Pregnant	0.114	27.9	12.745	15.155	1.13033
CD85_GHI/75	Decidua	Pregnant	0.114	30.45	11.47	18.98	1.40858
CX3CR1_2A9-1	Decidua	Pregnant	0.114	67.43	45.255	22.175	0.575313
CXCR7_8F11-M16	Decidua	Pregnant	0.114	22.825	13.645	9.18	0.742242
KLRG1_SA231A2	Decidua	Pregnant	0.114	26.125	44.95	-18.825	-0.78289
Podoplanin_NC-08	Decidua	Pregnant	0.114	25.775	9.685	16.09	1.41215
CD129_AH9R7	Decidua	Pregnant	0.191	20.3	10.22	10.08	0.990085
CD172g_LSB2.20	Decidua	Pregnant	0.2	31.175	45.85	-14.675	-0.556532
CD195_J418F1	Decidua	Pregnant	0.2	90.18	80.13	10.05	0.170465
CD254_MIH24	Decidua	Pregnant	0.2	17.95	8.97	8.98	1.0008
CD49e_NKI-SAM-1	Decidua	Pregnant	0.2	62.5	78.97	-16.47	-0.337449
CD70_113-16	Decidua	Pregnant	0.2	6.9	12.475	-5.575	-0.854372
CD74_LN2	Decidua	Pregnant	0.2	19.35	9.15	10.2	1.08049
IgG2b kappa Isotype Ctrl_MPC-11	Decidua	Pregnant	0.2	33.875	18.68	15.195	0.858726
IgM kappa Isotype Ctrl_RTK2118	Decidua	Pregnant	0.2	29.075	15.5425	13.5325	0.903561
Dopamine Receptor D1_L205G1	Decidua	Pregnant	0.243	12.225	5.47	6.755	1.16022
CD20_2H7	Decidua	Pregnant	0.309	5.075	9.195	-4.12	-0.857442
CD87_VIM5	Decidua	Pregnant	0.309	6.45	12.8	-6.35	-0.988773
4-1BB Ligand_5F4	Decidua	Pregnant	0.343	21.575	12.45	9.125	0.793215
CD185_J252D4	Decidua	Pregnant	0.343	12.6	26.825	-14.225	-1.09015
CD192_K036C2	Decidua	Pregnant	0.343	31.225	47.625	-16.4	-0.609018
CD196_G034E3	Decidua	Pregnant	0.343	42.075	50.495	-8.42	-0.263177
CD197_G043H7	Decidua	Pregnant	0.343	24.7	38.65	-13.95	-0.645957
CD218a_H44	Decidua	Pregnant	0.343	41.925	53.925	-12	-0.363143
CD325_8C11	Decidua	Pregnant	0.343	4.45	10.4	-5.95	-1.22471
CD38_HIT2	Decidua	Pregnant	0.343	12.425	28.85	-16.425	-1.21533
CD64_10.1	Decidua	Pregnant	0.343	43.425	31.825	11.6	0.448365
CD92_VIM15b	Decidua	Pregnant	0.343	27.75	18.895	8.855	0.554483
CLEC4A_9E8	Decidua	Pregnant	0.343	5.175	11.8	-6.625	-1.18916
IgG Isotype Ctrl_HTK888	Decidua	Pregnant	0.343	21.6	8.57	13.03	1.33366
IgG2a kappa Isotype Ctrl_RTK2758	Decidua	Pregnant	0.343	30.275	20.04	10.235	0.595244
Lymphotoxin btea Receptor_31G4D8	Decidua	Pregnant	0.343	12.1	7.745	4.355	0.64367
CD206_15-2	Decidua	Pregnant	0.384	21.85	9.875	11.975	1.14578
IgM kappa Isotype Ctrl_MM-30	Decidua	Pregnant	0.384	22.315	6.8825	15.4325	1.69701
CD9_HI9a	Decidua	Pregnant	0.468	20.275	12	8.275	0.756668
CD181_8F1/CXCR1	Decidua	Pregnant	0.486	32.575	26.67	5.905	0.288547
CD193_5E8	Decidua	Pregnant	0.486	23.125	16.92	6.205	0.450724
CD213a2_SHM38	Decidua	Pregnant	0.486	4.375	6.85	-2.475	-0.646821
CD276_MIH42	Decidua	Pregnant	0.486	20.025	16.825	3.2	0.251196
CD49f_GoH3	Decidua	Pregnant	0.486	62.425	66.71	-4.285	-0.0957791
CD79b_CB3-1	Decidua	Pregnant	0.486	25.625	32.425	-6.8	-0.339555
CD243_UIC2	Decidua	Pregnant	0.561	17.075	21.775	-4.7	-0.350787
CD328_6-434	Decidua	Pregnant	0.561	7.625	4.5	3.125	0.760812
Delta Opioid Receptor_DOR7D2A4	Decidua	Pregnant	0.561	12.525	8.02	4.505	0.643136
EphA2_SHM16	Decidua	Pregnant	0.561	14.925	12.22	2.705	0.288487
CD213a1_SS12B	Decidua	Pregnant	0.663	11.375	17.25	-5.875	-0.60073
IgG1, Îº Isotype Ctrl_RTK2071	Decidua	Pregnant	0.663	7.22	8.1475	-0.9275	-0.174359
C3aR_hC3aRZ8	Decidua	Pregnant	0.686	35.95	25.62	10.33	0.488721
CCX-CKR_13E11	Decidua	Pregnant	0.686	18.525	13.77	4.755	0.427945
CD148_A3	Decidua	Pregnant	0.686	40.35	45.7	-5.35	-0.179625
CD14_63D3	Decidua	Pregnant	0.686	41.225	45.075	-3.85	-0.128808
CD161_HP-3G10	Decidua	Pregnant	0.686	11.3	24.725	-13.425	-1.12965
CD166_3A6	Decidua	Pregnant	0.686	40.125	47.825	-7.7	-0.253264
CD179a_HSL96	Decidua	Pregnant	0.686	9.3	12.3	-3	-0.403356
CD198_L263G8	Decidua	Pregnant	0.686	20.8	30.625	-9.825	-0.558126
CD199_L053E8	Decidua	Pregnant	0.686	11.875	15.15	-3.275	-0.35139
CD1b_SN13	Decidua	Pregnant	0.686	11.4	9.125	2.275	0.321137
CD1d_51.1	Decidua	Pregnant	0.686	20.625	28.795	-8.17	-0.481424
CD215_JM7A4	Decidua	Pregnant	0.686	20.425	13.195	7.23	0.630345
CD25_M-A251	Decidua	Pregnant	0.686	22.575	33.875	-11.3	-0.585495
CD328_S7.7	Decidua	Pregnant	0.686	9.275	7.275	2	0.3504
CD360_17A12	Decidua	Pregnant	0.686	14.125	17.425	-3.3	-0.302908
CD85_MKT5.1	Decidua	Pregnant	0.686	14.075	20.435	-6.36	-0.537907
NPC_57D2	Decidua	Pregnant	0.686	9.5	18.85	-9.35	-0.988565
TMEM8A_SA065C3	Decidua	Pregnant	0.686	28.475	20.42	8.055	0.479713
CD13_WM15	Decidua	Pregnant	0.772	18.475	12.4	6.075	0.575234
CD368_9B9	Decidua	Pregnant	0.772	8.9	8.82	0.08	0.0130267
CD49a_TS2/7	Decidua	Pregnant	0.772	15.625	12.225	3.4	0.354022
CD107b_H4B4	Decidua	Pregnant	0.886	28.925	27.825	1.1	0.0559353
CD160_BY55	Decidua	Pregnant	0.886	17.435	18.5175	-1.0825	-0.086903
CD27_M-T271	Decidua	Pregnant	0.886	13.275	15.75	-2.475	-0.24664
CD294_BM16	Decidua	Pregnant	0.886	22.025	20.66	1.365	0.0923018
CD319_162.1	Decidua	Pregnant	0.886	34.525	39.745	-5.22	-0.203132
CD73_AD2	Decidua	Pregnant	0.886	12.4	15.025	-2.625	-0.277025
CXCL16_22-19-12	Decidua	Pregnant	0.886	9.275	8.05	1.225	0.204358
HLA-DR_L243	Decidua	Pregnant	0.886	29.4	32.45	-3.05	-0.142402
IgD_IA6-2	Decidua	Pregnant	0.886	11.525	14.35	-2.825	-0.316284
CD109_W7C5	Decidua	Pregnant	1	21.75	24.5	-2.75	-0.171766
CD120b_3G7A02	Decidua	Pregnant	1	15.25	16.11	-0.86	-0.0791473
CD140b_18A2	Decidua	Pregnant	1	9.875	11.25	-1.375	-0.188072
CD141_M80	Decidua	Pregnant	1	6.35	7.5	-1.15	-0.240134
CD300c_TX45	Decidua	Pregnant	1	27.525	27.275	0.25	0.0131634
CD301_H037G3	Decidua	Pregnant	1	19.875	18.125	1.75	0.132974
CD365_1D12	Decidua	Pregnant	1	13.6	17.825	-4.225	-0.390295
CD36_5-271	Decidua	Pregnant	1	14.45	18.9	-4.45	-0.387317
CD85h_24	Decidua	Pregnant	1	6.675	9.045	-2.37	-0.438353
GPR83_K07JP05	Decidua	Pregnant	1	11.4	13.025	-1.625	-0.19225
IgG2b kappa Isotype Ctrl_RTK4530	Decidua	Pregnant	1	7.495	3.02	4.475	1.31138

## Sheet: Supp Table 8 DEPTreg_dec_vs_pre
variables	group1	group2	pval	Decidua mean	Pregnant mean	DecvsMB_meandiff	log2fc_DecvMB
4-1BB Ligand_5F4	Decidua	Pregnant	0.029	28.05	14.8025	13.2475	0.92216
C3aR_hC3aRZ8	Decidua	Pregnant	0.114	29.2	13.4075	15.7925	1.12293
CCX-CKR_13E11	Decidua	Pregnant	0.343	18.525	8.0325	10.4925	1.20555
CD100_A8	Decidua	Pregnant	0.029	62.525	89.1525	-26.6275	-0.511842
CD107a_H4A3	Decidua	Pregnant	0.114	57.7	71.0275	-13.3275	-0.299806
CD107b_H4B4	Decidua	Pregnant	0.2	33.225	12.9025	20.3225	1.36462
CD109_W7C5	Decidua	Pregnant	0.2	18.25	10.8525	7.3975	0.749869
CD115_9-4D2-1E4	Decidua	Pregnant	0.029	45.8575	21.265	24.5925	1.10868
CD116_4H1	Decidua	Pregnant	0.029	12.225	7.2525	4.9725	0.753284
CD119_GIR-208	Decidua	Pregnant	0.486	36.65	26.3525	10.2975	0.475873
CD11b_ICRF44	Decidua	Pregnant	0.029	27.425	9.6525	17.7725	1.50652
CD11c_S-HCL-3	Decidua	Pregnant	0.029	30.625	11.3425	19.2825	1.43297
CD120b_3G7A02	Decidua	Pregnant	0.057	25.425	12.8525	12.5725	0.984199
CD126_UV4	Decidua	Pregnant	0.114	4.325	28.2375	-23.9125	-2.70684
CD127_A019D5	Decidua	Pregnant	0.029	50.15	86.9525	-36.8025	-0.793978
CD129_AH9R7	Decidua	Pregnant	0.343	17.45	6.9225	10.5275	1.33386
CD132_TUGh4	Decidua	Pregnant	0.686	82.4125	83.3012	-0.88875	-0.015475
CD134_Ber-ACT35	Decidua	Pregnant	0.886	31.175	30.7525	0.4225	0.0196859
CD13_WM15	Decidua	Pregnant	0.029	20.875	4.18	16.695	2.3202
CD140b_18A2	Decidua	Pregnant	0.2	8.725	5.9275	2.7975	0.557731
CD141_M80	Decidua	Pregnant	1	4.925	3.1675	1.7575	0.636779
CD143_5-369	Decidua	Pregnant	0.686	14.55	13.0025	1.5475	0.16223
CD148_A3	Decidua	Pregnant	0.057	46.2	27.7525	18.4475	0.735275
CD14_63D3	Decidua	Pregnant	0.029	53.375	34.8275	18.5475	0.615937
CD150_A12	Decidua	Pregnant	0.686	50.775	43.9025	6.8725	0.209815
CD151_50-6	Decidua	Pregnant	1	10.325	10.525	-0.2	-0.0276785
CD154_24-31	Decidua	Pregnant	1	9.175	9.485	-0.31	-0.0479396
CD15_W6D3	Decidua	Pregnant	0.057	21.325	8.1325	13.1925	1.39077
CD160_BY55	Decidua	Pregnant	0.029	15.2	5.47	9.73	1.47446
CD161_HP-3G10	Decidua	Pregnant	0.059	3.7	12.8025	-9.1025	-1.79083
CD164_67D2	Decidua	Pregnant	0.029	66.05	85.9275	-19.8775	-0.379561
CD166_3A6	Decidua	Pregnant	0.686	34.825	35.6025	-0.7775	-0.0318552
CD169_7-239	Decidua	Pregnant	0.029	22.1	66.4775	-44.3775	-1.58882
CD172g_LSB2.20	Decidua	Pregnant	0.029	64.425	86.2525	-21.8275	-0.420946
CD179a_HSL96	Decidua	Pregnant	0.029	12.925	6.4775	6.4475	0.996655
CD181_8F1/CXCR1	Decidua	Pregnant	0.029	28.1	12.9325	15.1675	1.11957
CD183_G025H7	Decidua	Pregnant	0.686	61.325	63.9775	-2.6525	-0.0610893
CD185_J252D4	Decidua	Pregnant	0.886	23.1	27.9525	-4.8525	-0.275084
CD191_5F10B29	Decidua	Pregnant	0.029	30.15	9.2275	20.9225	1.70815
CD192_K036C2	Decidua	Pregnant	0.2	26.675	20.855	5.82	0.355095
CD193_5E8	Decidua	Pregnant	0.343	19.475	10.8075	8.6675	0.84959
CD194_L291H4	Decidua	Pregnant	1	62.625	65.0275	-2.4025	-0.0543113
CD195_J418F1	Decidua	Pregnant	0.029	77.4375	39.1013	38.3362	0.985818
CD196_G034E3	Decidua	Pregnant	0.343	40.3	34.2575	6.0425	0.23436
CD197_G043H7	Decidua	Pregnant	0.029	46.225	88.78	-42.555	-0.941561
CD198_L263G8	Decidua	Pregnant	0.886	30.1	26.205	3.895	0.199921
CD199_L053E8	Decidua	Pregnant	0.686	14.425	12.73	1.695	0.180339
CD1d_51.1	Decidua	Pregnant	0.772	18.45	18.1125	0.3375	0.0266351
CD200R_OX-108	Decidua	Pregnant	0.029	42.375	65.1775	-22.8025	-0.621161
CD200_OX-104	Decidua	Pregnant	0.2	24.625	11.8775	12.7475	1.05189
CD201_RCR-401	Decidua	Pregnant	0.029	21.6325	7.04	14.5925	1.61955
CD206_15-2	Decidua	Pregnant	0.029	24.775	7.6525	17.1225	1.69488
CD210_3F9	Decidua	Pregnant	0.886	59.85	52.49	7.36	0.189309
CD213a2_SHM38	Decidua	Pregnant	1	8.15	6.5525	1.5975	0.314755
CD215_JM7A4	Decidua	Pregnant	0.029	19.025	8.4125	10.6125	1.17729
CD217_W15177A	Decidua	Pregnant	0.2	16.2	44.055	-27.855	-1.44331
CD218a_H44	Decidua	Pregnant	0.114	55.275	44.2025	11.0725	0.322499
CD220_B6.220	Decidua	Pregnant	0.029	23.45	4.3475	19.1025	2.43133
CD226_11A8	Decidua	Pregnant	0.029	50.625	77.5525	-26.9275	-0.615323
CD227_16A	Decidua	Pregnant	0.114	16.125	31.3525	-15.2275	-0.959281
CD229_HLy-9.1.25	Decidua	Pregnant	0.029	67.575	91.4275	-23.8525	-0.436139
CD22_S-HCL-1	Decidua	Pregnant	0.343	15.35	10.1325	5.2175	0.599248
CD230_3F4	Decidua	Pregnant	0.029	14.675	83.605	-68.93	-2.51023
CD243_UIC2	Decidua	Pregnant	0.343	22.3	20.005	2.295	0.156683
CD244_C1.7	Decidua	Pregnant	0.886	4.1	4.295	-0.195	-0.0670342
CD24_ML5	Decidua	Pregnant	0.486	7.325	5.3975	1.9275	0.440537
CD252_11C3.1	Decidua	Pregnant	0.886	10.35	5.1525	5.1975	1.00629
CD254_MIH24	Decidua	Pregnant	0.029	16.65	5.85	10.8	1.50901
CD258_T5-39	Decidua	Pregnant	0.029	15.25	3.6475	11.6025	2.06383
CD25_M-A251	Decidua	Pregnant	0.057	67.425	83.9275	-16.5025	-0.31586
CD261_DJR1	Decidua	Pregnant	0.057	16.125	5.1775	10.9475	1.63897
CD263_DJR3	Decidua	Pregnant	0.029	14.5	4.9775	9.5225	1.54256
CD26_BA5b	Decidua	Pregnant	0.029	46	86.18	-40.18	-0.905719
CD272_MIH26	Decidua	Pregnant	0.029	35.875	80.105	-44.23	-1.15891
CD274_29E.2A3	Decidua	Pregnant	1	67.35	60.5075	6.8425	0.154564
CD276_MIH42	Decidua	Pregnant	0.057	31.1	11.0275	20.0725	1.49581
CD279_EH12.2H7	Decidua	Pregnant	0.057	24.475	8.6775	15.7975	1.49596
CD27_M-T271	Decidua	Pregnant	1	68.375	64.4025	3.9725	0.0863522
CD294_BM16	Decidua	Pregnant	0.2	20.95	12.59	8.36	0.734672
CD300c_TX45	Decidua	Pregnant	0.886	21.3	24.6775	-3.3775	-0.212343
CD301_H037G3	Decidua	Pregnant	0.686	15.6	13.055	2.545	0.256944
CD317_RS38E	Decidua	Pregnant	0.114	57.8	72.3275	-14.5275	-0.323475
CD319_162.1	Decidua	Pregnant	0.029	16.775	6.265	10.51	1.42093
CD31_WM59	Decidua	Pregnant	0.057	13.175	33.8525	-20.6775	-1.36146
CD325_8C11	Decidua	Pregnant	0.029	16.675	3.41	13.265	2.28984
CD32_FUN-2	Decidua	Pregnant	0.029	55.95	19.2575	36.6925	1.53872
CD338_5D3	Decidua	Pregnant	0.245	8.9	2.07	6.83	2.10417
CD344_CH3A4A7	Decidua	Pregnant	0.486	6.25	4.185	2.065	0.578629
CD357_108-17	Decidua	Pregnant	0.686	12.125	9.7775	2.3475	0.310447
CD360_17A12	Decidua	Pregnant	0.486	16.25	11.0025	5.2475	0.562608
CD365_1D12	Decidua	Pregnant	0.686	17.875	11.7525	6.1225	0.604976
CD368_9B9	Decidua	Pregnant	0.029	10.85	2.7425	8.1075	1.98413
CD36_5-271	Decidua	Pregnant	0.486	13.05	7.6925	5.3575	0.762525
CD38_HIT2	Decidua	Pregnant	0.029	40.65	65.8525	-25.2025	-0.695983
CD39_A1	Decidua	Pregnant	0.057	28.55	6.81	21.74	2.06776
CD45RA_HI100	Decidua	Pregnant	0.029	26.8	71.2575	-44.4575	-1.41081
CD45RB_MEM-55	Decidua	Pregnant	0.029	65.25	93.3575	-28.1075	-0.516788
CD45RO_UCHL1	Decidua	Pregnant	0.2	38.25	51.43	-13.18	-0.42715
CD49a_TS2/7	Decidua	Pregnant	0.2	13.75	5.55	8.2	1.30887
CD49c_ASC-1	Decidua	Pregnant	1	35.55	37.5275	-1.9775	-0.0780986
CD49d_9F10	Decidua	Pregnant	0.029	56.925	78.6025	-21.6775	-0.465513
CD49e_NKI-SAM-1	Decidua	Pregnant	0.029	70.8	87.0325	-16.2325	-0.297805
CD49f_GoH3	Decidua	Pregnant	0.029	76.675	92.24	-15.565	-0.266636
CD54_HA58	Decidua	Pregnant	0.686	30.9	24.8275	6.0725	0.315668
CD55_JS11	Decidua	Pregnant	0.029	61.625	90.0775	-28.4525	-0.547651
CD57_HNK-1	Decidua	Pregnant	0.057	2.1675	11.82	-9.6525	-2.44713
CD62L_DREG-56	Decidua	Pregnant	0.029	1.3	64.2025	-62.9025	-5.62605
CD63_H5C6	Decidua	Pregnant	0.114	49.1	30.2525	18.8475	0.698669
CD64_10.1	Decidua	Pregnant	0.029	55.55	20.9525	34.5975	1.40666
CD66a/c/e_ASL-32	Decidua	Pregnant	0.029	39.075	22.9575	16.1175	0.76728
CD71_CY1G4	Decidua	Pregnant	0.2	25.425	47.83	-22.405	-0.911668
CD73_AD2	Decidua	Pregnant	0.886	12.15	15.4525	-3.3025	-0.346884
CD79b_CB3-1	Decidua	Pregnant	1	34.175	32.2525	1.9225	0.0835303
CD7_CD7-6B7	Decidua	Pregnant	0.029	48.35	89.28	-40.93	-0.884821
CD83_HB15e	Decidua	Pregnant	0.114	15.225	8.1025	7.1225	0.910003
CD85_GHI/75	Decidua	Pregnant	0.029	19.7	3.9725	15.7275	2.31008
CD85_MKT5.1	Decidua	Pregnant	0.2	16.45	10.38	6.07	0.664281
CD85d_42D1	Decidua	Pregnant	0.029	27.025	11.79	15.235	1.19673
CD87_VIM5	Decidua	Pregnant	0.886	8.05	7.3775	0.6725	0.125857
CD92_VIM15b	Decidua	Pregnant	1	29.925	34.7325	-4.8075	-0.214935
CD95_DX2	Decidua	Pregnant	0.2	57.7	41.6525	16.0475	0.470168
CD96_NK92.39	Decidua	Pregnant	0.343	18.375	28.1025	-9.7275	-0.612954
CD97_VIM3b	Decidua	Pregnant	0.029	58	91.3025	-33.3025	-0.654601
CD9_HI9a	Decidua	Pregnant	0.886	34.9	36.9275	-2.0275	-0.0814686
CLEC4A_9E8	Decidua	Pregnant	0.886	6.3	4.825	1.475	0.384823
CX3CR1_2A9-1	Decidua	Pregnant	0.029	38.2875	9.13375	29.1537	2.06759
CXCL16_22-19-12	Decidua	Pregnant	0.029	18.1	5.2025	12.8975	1.79871
CXCR7_8F11-M16	Decidua	Pregnant	0.029	22.75	5.515	17.235	2.04443
Delta Opioid Receptor_DOR7D2A4	Decidua	Pregnant	0.343	10.825	5.7525	5.0725	0.912106
Dopamine Receptor D1_L205G1	Decidua	Pregnant	0.686	11.8	5.0575	6.7425	1.22229
EphA2_SHM16	Decidua	Pregnant	0.343	16.05	4.2075	11.8425	1.93154
GPR83_K07JP05	Decidua	Pregnant	0.686	11.7	9.08	2.62	0.365744
HLA-DR_L243	Decidua	Pregnant	0.686	26.1	23.23	2.87	0.168061
IFNgRbchain_2HUB-159	Decidua	Pregnant	0.029	30.5725	12.4275	18.145	1.2987
IgD_IA6-2	Decidua	Pregnant	0.486	9.8	9.505	0.295	0.0440951
IgG Isotype Ctrl_HTK888	Decidua	Pregnant	0.029	11.6025	2.5975	9.005	2.15924
IgG1 kappa Isotype Ctrl_MOPC-21	Decidua	Pregnant	0.029	28.05	7.7975	20.2525	1.84692
IgG2a kappa Isotype Ctrl_MOPC-173	Decidua	Pregnant	0.029	49.875	9.795	40.08	2.3482
IgG2a kappa Isotype Ctrl_RTK2758	Decidua	Pregnant	0.029	15.6	4.785	10.815	1.70496
IgG2b kappa Isotype Ctrl_MPC-11	Decidua	Pregnant	0.029	22.775	5.8175	16.9575	1.96898
IgG3 kappa Isotype Ctrl_MG3-35	Decidua	Pregnant	0.029	43.6	10.9	32.7	2
IgM kappa Isotype Ctrl_MM-30	Decidua	Pregnant	0.057	7.9	2.14	5.76	1.88424
IgM kappa Isotype Ctrl_RTK2118	Decidua	Pregnant	0.029	22.675	5.8125	16.8625	1.96387
Integrin_B7_FIB504	Decidua	Pregnant	0.057	16.225	33.515	-17.29	-1.04659
KLRG1_SA231A2	Decidua	Pregnant	0.886	17.375	28.805	-11.43	-0.729306
Lymphotoxin btea Receptor_31G4D8	Decidua	Pregnant	0.2	8.85	5.1775	3.6725	0.773422
MRGX2_K125H4	Decidua	Pregnant	0.114	17.025	7.8325	9.1925	1.12011
MSC_NPC_W4A5	Decidua	Pregnant	0.2	55.8	64.8525	-9.0525	-0.216897
NPC_57D2	Decidua	Pregnant	1	9.2	7.6775	1.5225	0.260997
Podoplanin_NC-08	Decidua	Pregnant	0.029	20.075	5.17	14.905	1.95716
TCRgd_B1	Decidua	Pregnant	0.343	13.625	6.5025	7.1225	1.06719
TMEM8A_SA065C3	Decidua	Pregnant	0.486	31.575	23.9925	7.5825	0.396199
XCR1_S15046E	Decidua	Pregnant	0.029	17.175	3.8325	13.3425	2.16395

## Sheet: Supp Table 9 FindMarkers_Tnaive
	p_val	avg_log2FC	pct.1	pct.2	p_val_adj	pct.diff
MT-ATP8	5.77756187632561e-44	1.01961	0.835	0.629	2.11464542235394e-39	0.206	38.6748
FAM13A	9.58472361694787e-28	0.872414	0.336	0.067	3.50810469103909e-23	0.269	22.4549
JUND	6.90655230586909e-50	0.852919	0.969	0.883	2.52786720947115e-45	0.086	44.5972
ANK3	1.90884506064907e-28	0.830736	0.675	0.4	6.98656380648165e-24	0.275	23.1557
TXNIP	3.87135236954135e-57	0.803239	0.992	0.986	1.41695368077583e-52	0.006	51.8486
SNX9	8.92944553768577e-23	0.800624	0.664	0.447	3.26826636124837e-18	0.217	17.4857
BCL2	3.55793177360408e-15	0.684675	0.719	0.574	1.30223860845683e-10	0.145	9.88531
GPRIN3	9.30260989417172e-17	0.657972	0.422	0.211	3.40484824736579e-12	0.211	11.4679
NFKBIA	1.92878759470293e-22	0.611229	0.917	0.852	7.05955547537219e-18	0.065	17.1512
SOCS3	1.70220436684885e-12	0.607919	0.65	0.524	6.23023820310347e-08	0.126	7.2055
ARID5A	5.36565139940702e-16	0.600856	0.626	0.469	1.96388206869696e-11	0.157	10.7069
ARID5B	3.77692526998403e-18	0.599051	0.625	0.4	1.38239241806685e-13	0.225	12.8594
RELB	6.09508713678814e-17	0.596664	0.438	0.222	2.23086284293583e-12	0.216	11.6515
CNOT6L	7.61787742202081e-13	0.594365	0.592	0.45	2.78821931523384e-08	0.142	7.55467
CRYBG1	1.07366635334129e-10	0.576857	0.435	0.278	3.92972621986444e-06	0.157	5.40564
PDE3B	2.50582361899493e-17	0.570244	0.856	0.699	9.17156502788335e-13	0.157	12.0376
BCL3	3.56453542742231e-18	0.56834	0.42	0.187	1.30465561179084e-13	0.233	12.8845
UBALD2	2.66594079118155e-23	0.55774	0.904	0.778	9.75760988980361e-19	0.126	18.0107
CDK6	5.82547179691325e-13	0.545844	0.48	0.297	2.13218093238822e-08	0.183	7.67118
NFKBIZ	6.70633647396429e-12	0.531956	0.62	0.488	2.45458621283567e-07	0.132	6.61002
ATP8A1	3.33266009799991e-15	0.531104	0.467	0.256	1.21978692246895e-10	0.211	9.91372
SSH2	8.15586069402824e-16	0.518818	0.772	0.627	2.98512657262127e-11	0.145	10.525
KANK1	2.56800450967669e-18	0.504053	0.261	0.057	9.39915330586765e-14	0.204	13.0269
STAT3	1.19605627863372e-15	0.502978	0.719	0.603	4.37768558542728e-11	0.116	10.3588
ERAP2	1.71832667379521e-19	0.49927	0.552	0.289	6.28924745875783e-15	0.263	14.2014
TAF4B	1.02304050215678e-11	0.48775	0.291	0.132	3.74443054194403e-07	0.159	6.42661
APBA2	2.2921401979292e-11	0.486853	0.565	0.416	8.38946233844066e-07	0.149	6.07627
SFMBT2	1.38222559290713e-10	0.484604	0.384	0.22	5.05908389259938e-06	0.164	5.29593
SESN3	1.11171484584438e-09	0.480753	0.513	0.359	4.06898750727501e-05	0.154	4.39051
TOB1	1.20414720145016e-08	0.47855	0.509	0.385	0.00044073	0.124	3.35583
NDFIP1	4.60515309094644e-19	0.470372	0.924	0.854	1.68553208281731e-14	0.07	13.7733
PIM3	1.80008021057735e-13	0.463514	0.552	0.352	6.58847357873416e-09	0.2	8.18122
CENPK	4.66272693162031e-16	0.460707	0.307	0.108	1.70660468424235e-11	0.199	10.7679
ABCC1	1.85220468188638e-11	0.459323	0.424	0.266	6.77925435617235e-07	0.158	6.16882
PDE4D	5.97849277036068e-13	0.457604	0.399	0.213	2.18818813887971e-08	0.186	7.65992
EDA	5.55367346614068e-07	0.44188	0.177	0.077	0.020327	0.1	1.69193
HECA	8.58578558216337e-16	0.440679	0.511	0.299	3.14248338092761e-11	0.212	10.5027
LDHA	9.50233841378711e-10	0.439787	0.707	0.622	3.47795088283022e-05	0.085	4.45868
CD55	1.12263487113215e-12	0.437929	0.817	0.706	4.10895589183077e-08	0.111	7.38627
DYNLT1	4.82202339536099e-16	0.43172	0.71	0.507	1.76490878293608e-11	0.203	10.7533
RASA3	2.75402458169386e-10	0.423183	0.823	0.751	1.00800053714577e-05	0.072	4.99654
NOP53	2.61107989677246e-26	0.422482	0.984	0.967	9.55681353017689e-22	0.017	21.0197
PCGF5	1.20121892242348e-11	0.421514	0.626	0.498	4.39658137796218e-07	0.128	6.35688
RPL13A	5.9761921953035e-43	0.420529	0.993	0.986	2.18734610540303e-38	0.007	37.6601
CCNL1	7.75946658620109e-11	0.415836	0.775	0.706	2.84004236521546e-06	0.069	5.54668
FAM241A	5.63798190160017e-12	0.4155	0.334	0.163	2.06355775580468e-07	0.171	6.68538
TNFSF8	2.55482762554493e-11	0.414121	0.44	0.268	9.35092459225701e-07	0.172	6.02915
GAS5	5.6807639040673e-23	0.411953	0.957	0.964	2.07921639652767e-18	0.007	17.6821
IKZF1	1.07984763830487e-17	0.409369	0.947	0.907	3.95235034095967e-13	0.04	12.4031
SF1	6.75909819773192e-18	0.408941	0.957	0.897	2.47389753135186e-13	0.06	12.6066
CHD7	2.06385988901029e-09	0.407049	0.411	0.261	7.55393357976658e-05	0.15	4.12183
DDX21	1.17473889750435e-05	0.40378	0.569	0.486	0.429966	0.083	0.366566
MAP3K2	3.62608424365776e-10	0.401687	0.461	0.304	1.32718309402118e-05	0.157	4.87707
RPS20	1.32585179961033e-22	0.401669	0.971	0.967	4.85275017175377e-18	0.004	17.314
FKBP5	1.01428450382448e-07	0.396174	0.607	0.49	0.00371238	0.117	2.43035
PELI1	1.91156418853739e-09	0.394689	0.452	0.294	6.99651608646571e-05	0.158	4.15512
MBD2	6.38188800903667e-14	0.393253	0.323	0.136	2.33583483018751e-09	0.187	8.63156
RBM3	1.38509725165799e-19	0.391389	0.945	0.909	5.06959445079339e-15	0.036	14.295
RNF149	9.51543205337687e-10	0.389345	0.549	0.404	3.48274328585647e-05	0.145	4.45808
ZEB1	7.96059301993552e-06	0.383501	0.565	0.474	0.291366	0.091	0.535562
RBMS1	9.20112907439001e-12	0.380494	0.727	0.577	3.36770525251749e-07	0.15	6.47267
DENND6A	4.83099223682156e-08	0.379508	0.392	0.258	0.00176819	0.134	2.75247
DDIT4	1.24448982126565e-08	0.378642	0.571	0.414	0.000455496	0.157	3.34152
FAAH2	2.41607393167183e-06	0.376253	0.364	0.249	0.0884307	0.115	1.0534
BAZ1A	3.40757300172387e-06	0.375031	0.498	0.416	0.124721	0.082	0.904062
PIM1	1.36458998554475e-06	0.374034	0.693	0.61	0.0499454	0.083	1.3015
SIPA1L1	4.48685506605588e-10	0.372473	0.387	0.225	1.64223382272711e-05	0.162	4.78457
UBE2B	1.64697411700526e-12	0.371271	0.736	0.608	6.02808996565095e-08	0.128	7.21982
PELI2	1.02826327898727e-06	0.369236	0.19	0.089	0.0376355	0.101	1.4244
PRDX6	1.85806115814195e-11	0.365723	0.664	0.522	6.80068964491536e-07	0.142	6.16745
CFL2	1.9581837587182e-10	0.364311	0.266	0.122	7.16714837528447e-06	0.144	5.14465
DOCK10	7.73043747902091e-11	0.363161	0.791	0.684	2.82941742169644e-06	0.107	5.5483
TGFBR2	8.73716905689373e-07	0.360602	0.82	0.725	0.0319789	0.095	1.49514
SMAP2	6.75202299310551e-08	0.359174	0.795	0.734	0.00247131	0.061	2.60707
KLF9	1.29635295582079e-08	0.356267	0.435	0.294	0.000474478	0.141	3.32378
TCAF2	2.76705103454669e-09	0.35607	0.316	0.172	0.000101277	0.144	3.99449
RICTOR	3.8385701964737e-07	0.355081	0.594	0.483	0.0140496	0.111	1.85234
ADGRE5	5.96762590427432e-05	0.353379	0.455	0.368	1	0.087	0
NFKB1	2.5737550981319e-07	0.350704	0.553	0.433	0.0094202	0.12	2.02594
LINC01619	1.61014844813534e-06	0.348473	0.634	0.541	0.058933	0.093	1.22964
SNRPA1	2.95330908787846e-09	0.344687	0.586	0.455	0.000108094	0.131	3.9662
FHIT	8.4554961275708e-08	0.344005	0.828	0.77	0.0030948	0.058	2.50937
SLC25A6	5.89794014731987e-17	0.343181	0.967	0.945	2.15870507332055e-12	0.022	11.6658
ASXL1	5.66249734808776e-07	0.342834	0.543	0.423	0.0207253	0.12	1.6835
USP3	4.62172586664414e-07	0.342579	0.669	0.572	0.016916	0.097	1.7717
PER1	1.9414782433775e-07	0.339363	0.546	0.428	0.00710601	0.118	2.14837
TXK	2.99247528505869e-05	0.338161	0.614	0.536	1	0.078	0
HIF1A	6.3637941637605e-08	0.337635	0.631	0.502	0.00232921	0.129	2.63279
CHD1	1.73664699976235e-07	0.336693	0.577	0.478	0.0063563	0.099	2.1968
COX4I1	2.91474126208967e-24	0.334802	0.987	0.978	1.06682444933744e-19	0.009	18.9719
KANSL1-AS1	3.30654108850462e-12	0.334148	0.198	0.053	1.21022710380358e-07	0.145	6.91713
RPS16	4.65220256475612e-36	0.332141	0.989	0.993	1.70275266072639e-31	0.004	30.7688
BIRC3	8.50807193744773e-08	0.330939	0.567	0.416	0.00311404	0.151	2.50668
TMEM123	1.39164860334144e-07	0.330489	0.899	0.868	0.00509357	0.031	2.29298
UBASH3B	4.42182771204055e-06	0.329419	0.241	0.141	0.161843	0.1	0.790905
ARID4B	3.21370468033092e-06	0.328555	0.683	0.624	0.117625	0.059	0.929501
CORO7	2.32525433464833e-08	0.328069	0.545	0.411	0.000851066	0.134	3.07004
ANKRD12	1.50769371016014e-06	0.326788	0.836	0.789	0.0551831	0.047	1.25819
HIVEP1	1.17044746669516e-05	0.32675	0.429	0.325	0.428395	0.104	0.368155
TNRC6A	1.15737475982855e-06	0.326462	0.524	0.409	0.0423611	0.115	1.37303
FAM172A	7.47539371809539e-05	0.326367	0.421	0.328	1	0.093	0
SFXN1	2.15968385156323e-05	0.325428	0.533	0.447	0.790466	0.086	0.102117
RAPGEF6	0.00568985	0.324297	0.646	0.639	1	0.007	0
DDX6	2.97297835303375e-07	0.322954	0.789	0.696	0.0108814	0.093	1.96332
CDKN2D	1.34292876124888e-09	0.322415	0.556	0.385	4.91525355904704e-05	0.171	4.30845
RPL27A	9.21676356066876e-16	0.32166	0.977	0.971	3.37342763084037e-11	0.006	10.4719
ARPC5L	3.13196287735779e-08	0.319838	0.383	0.249	0.00114633	0.134	2.94069
ARIH1	6.09803234594489e-09	0.319079	0.608	0.457	0.000223194	0.151	3.65132
SH3YL1	9.68050322325698e-07	0.318944	0.541	0.44	0.0354316	0.101	1.45061
RPS5	2.18857696137319e-39	0.318445	0.994	0.99	8.010410536322e-35	0.004	34.0963
BRAF	1.27332246234184e-07	0.317492	0.394	0.268	0.00466049	0.126	2.33157
RPL3	5.36854893587456e-51	0.317154	0.998	0.995	1.96494259601945e-46	0.003	45.7067
USP15	2.09447463430233e-09	0.31687	0.781	0.687	7.66598660900997e-05	0.094	4.11543
PNRC1	2.4248553555173e-17	0.316465	0.99	0.995	8.87521308672888e-13	0.005	12.0518
PTPN1	2.87801084621016e-05	0.316311	0.531	0.462	1	0.069	0
PRRC2C	3.8498605785712e-07	0.314132	0.814	0.766	0.0140909	0.048	1.85106
ZNF292	1.10091256501415e-05	0.31386	0.587	0.486	0.402945	0.101	0.394754
DACT1	8.16143300100335e-08	0.313387	0.176	0.069	0.00298717	0.107	2.52474
SMCHD1	2.71748493736898e-07	0.308163	0.867	0.83	0.00994627	0.037	2.00234
CRTC3	2.49674548758291e-06	0.306661	0.527	0.431	0.0913834	0.096	1.03913
NAA25	3.02275870254887e-07	0.306181	0.26	0.141	0.0110636	0.119	1.9561
SOCS2	1.29781938369569e-08	0.30435	0.171	0.06	0.000475015	0.111	3.32329
RPLP1	8.19201958319833e-29	0.304038	0.994	0.993	2.99836108764642e-24	0.001	23.5231
HLA-DPB1	3.35675163440594e-08	0.303831	0.228	0.108	0.00122861	0.12	2.91059
RAB11FIP2	1.06990695089512e-07	0.301752	0.317	0.189	0.00391597	0.128	2.40716
RNF157	1.63779446099435e-07	0.301459	0.321	0.194	0.00599449	0.127	2.22225
CDKAL1	1.94600594674466e-06	0.300099	0.389	0.268	0.0712258	0.121	1.14736
GRK5	5.15452986149439e-06	0.298541	0.307	0.196	0.188661	0.111	0.724318
TNFAIP3	1.305350495354e-05	0.294822	0.783	0.722	0.477771	0.061	0.32078
IL6ST	0.000506655	0.294464	0.709	0.648	1	0.061	0
ZFP36	2.84194311512632e-06	0.292708	0.795	0.72	0.104018	0.075	0.982892
GYPC	1.08749665127956e-08	0.292344	0.885	0.854	0.000398035	0.031	3.40008
EEF1G	1.7072792904237e-25	0.291404	0.994	0.995	6.24881293087979e-21	0.001	20.2042
TSHZ2	0.000119114	0.290996	0.509	0.421	1	0.088	0
PDK1	4.93704881031297e-07	0.289074	0.432	0.299	0.0180701	0.133	1.74304
RPS2	7.83186327965423e-39	0.287779	0.996	0.993	2.86654027898625e-34	0.003	33.5426
P2RY8	1.47216727002189e-05	0.28701	0.681	0.629	0.538828	0.052	0.26855
UGCG	6.13063353041514e-06	0.286457	0.333	0.227	0.224387	0.106	0.649002
ETV6	2.61900576322567e-05	0.286198	0.362	0.258	0.958582	0.104	0.0183706
EIF5	7.70821920167569e-08	0.286017	0.806	0.72	0.00282129	0.086	2.54955
SLC7A1	1.41346810017248e-08	0.283867	0.208	0.089	0.000517343	0.119	3.28622
PCED1B	0.000102018	0.28328	0.695	0.617	1	0.078	0
AGTPBP1	0.000131627	0.283063	0.339	0.249	1	0.09	0
CEMIP2	1.47894878109295e-06	0.282549	0.508	0.392	0.054131	0.116	1.26655
MFSD14A	1.99042257656406e-06	0.280724	0.414	0.294	0.0728515	0.12	1.13756
XRN2	0.000795193	0.280424	0.494	0.428	1	0.066	0
CHST11	9.61579468608786e-07	0.280199	0.293	0.177	0.0351948	0.116	1.45352
SECISBP2	7.21086331674586e-07	0.278797	0.569	0.438	0.0263925	0.131	1.57852
TRAT1	5.34708143915505e-05	0.278697	0.618	0.548	1	0.07	0
RPL28	1.13759840791183e-44	0.278099	0.993	0.998	4.16372393279809e-40	0.005	39.3805
BACH2	2.72649349691481e-05	0.278015	0.858	0.804	0.997924	0.054	0.000902583
PRMT2	4.03178434430633e-06	0.276995	0.81	0.782	0.147567	0.028	0.83101
KLF10	7.88391386416263e-10	0.276174	0.109	0.012	2.88559131342216e-05	0.097	4.53977
ITK	5.29515916653608e-05	0.276077	0.77	0.711	1	0.059	0
PRDM1	1.71992728284637e-05	0.275385	0.155	0.072	0.629511	0.083	0.200997
LCLAT1	8.19023100935711e-07	0.275186	0.228	0.12	0.0299771	0.108	1.52321
USP7	4.55639169195898e-07	0.273843	0.321	0.196	0.0166768	0.125	1.77789
KANSL1	2.04158291797454e-05	0.273564	0.466	0.373	0.74724	0.093	0.12654
RAC1	1.24600468737691e-07	0.273462	0.62	0.5	0.0045605	0.12	2.34099
ATP9B	7.77021163678157e-06	0.273223	0.421	0.311	0.284398	0.11	0.546074
CCT8	1.79552248723358e-06	0.272306	0.558	0.464	0.0657179	0.094	1.18232
BATF	2.16544538161696e-06	0.271897	0.181	0.084	0.0792575	0.097	1.10096
TRIM22	8.80179839284698e-05	0.269734	0.58	0.502	1	0.078	0
RPS6KA5	1.25482788190391e-06	0.268363	0.365	0.249	0.045928	0.116	1.33792
FOXO1	0.0228648	0.268037	0.646	0.656	1	0.01	0
GPATCH8	1.20130298813514e-06	0.267807	0.57	0.462	0.0439689	0.108	1.35685
DDHD1	4.48086845089051e-06	0.267494	0.266	0.156	0.164004	0.11	0.785145
RPS18	3.75624715063774e-33	0.266267	0.997	0.998	1.37482401960492e-28	0.001	27.8618
WHAMM	1.89635199624894e-05	0.266089	0.563	0.469	0.694084	0.094	0.158588
MTHFD2	1.46910984856669e-06	0.265247	0.231	0.124	0.0537709	0.107	1.26945
TOMM20	8.32831979499896e-10	0.264855	0.864	0.789	3.04824832816757e-05	0.075	4.51595
NCK2	2.5661220257031e-06	0.264053	0.74	0.653	0.0939226	0.087	1.02723
G3BP2	1.40491628360441e-06	0.263306	0.643	0.541	0.0514213	0.102	1.28886
AREG	2.98932581508603e-05	0.262606	0.253	0.156	1	0.097	0
TASOR2	0.000856561	0.26203	0.355	0.289	1	0.066	0
SEPTIN2	1.13619502482995e-06	0.261665	0.51	0.39	0.0415859	0.12	1.38105
SLC2A3	0.00190097	0.261459	0.709	0.636	1	0.073	0
TP53INP1	7.99859946987715e-05	0.261386	0.126	0.057	1	0.069	0
ZNF430	3.6103751330796e-07	0.260801	0.406	0.275	0.0132143	0.131	1.87895
SERINC1	8.8479101776422e-05	0.260608	0.64	0.567	1	0.073	0
SYNE2	4.79231376034632e-07	0.260116	0.574	0.443	0.0175403	0.131	1.75596
SNHG8	5.22687150937846e-06	0.259831	0.843	0.823	0.191309	0.02	0.718265
GNLY	5.04284016202311e-10	0.259233	0.138	0.026	1.84572992770208e-05	0.112	4.73383
WTAP	5.80391715525022e-06	0.258289	0.671	0.577	0.212429	0.094	0.672786
HAPLN3	3.9052342738735e-06	0.258098	0.263	0.16	0.142935	0.103	0.84486
GADD45A	9.88892194160999e-07	0.257728	0.166	0.069	0.0361944	0.097	1.44136
AP001011.1	1.57159378502949e-05	0.25744	0.379	0.273	0.575219	0.106	0.240167
MTR	9.25485295490251e-06	0.257259	0.406	0.287	0.338737	0.119	0.470138
LRRFIP1	9.28244755999922e-05	0.257163	0.678	0.596	1	0.082	0
RPSA	1.1019162689594e-23	0.256901	0.995	0.998	4.03312373601829e-19	0.003	18.3944
CHD6	7.68173409031583e-05	0.255698	0.364	0.275	1	0.089	0
DENND4A	0.00413338	0.255655	0.366	0.309	1	0.057	0
RPS4X	2.64021471483067e-35	0.255168	0.992	0.993	9.66344987775175e-31	0.001	30.0149
NINJ1	1.97000511238016e-05	0.254057	0.384	0.278	0.721042	0.106	0.14204
XBP1	0.000416182	0.25255	0.59	0.514	1	0.076	0
IFNGR2	3.4513904203093e-05	0.25156	0.291	0.194	1	0.097	0
UPP1	1.36325065548426e-05	0.251291	0.428	0.321	0.498963	0.107	0.301931
NAP1L4	0.000251603	0.249082	0.637	0.584	1	0.053	0
CYTIP	4.88975750391979e-05	0.248897	0.836	0.811	1	0.025	0
RB1CC1	0.00156871	0.248891	0.407	0.328	1	0.079	0
XPO4	3.32512427089439e-06	0.248762	0.377	0.263	0.121703	0.114	0.914699
EEF1B2	1.18967274086523e-18	0.247513	0.992	0.983	4.35432119884085e-14	0.009	13.3611
CCND3	5.08566020236973e-06	0.246998	0.903	0.878	0.18614	0.025	0.73016
IGF1R	8.69612731806971e-05	0.246821	0.312	0.222	1	0.09	0
TM9SF3	0.000288594	0.246708	0.349	0.266	1	0.083	0
GPBP1	3.09792299035659e-05	0.2467	0.55	0.469	1	0.081	0
CAMK1D	0.000888615	0.245306	0.387	0.311	1	0.076	0
RNF38	0.000205127	0.245192	0.373	0.28	1	0.093	0
STAT1	1.0500166888767e-06	0.24505	0.648	0.505	0.0384317	0.143	1.41531
HNRNPL	3.32897626618379e-07	0.244513	0.733	0.648	0.0121844	0.085	1.9142
SCML1	0.000150206	0.243738	0.253	0.17	1	0.083	0
RPS19	4.75620499498772e-30	0.243002	0.997	1	1.74081859021546e-25	0.003	24.7592
PIK3CA	0.000816654	0.241959	0.355	0.273	1	0.082	0
CREB1	0.00013088	0.241644	0.458	0.385	1	0.073	0
PDCD4	0.00448031	0.241346	0.728	0.701	1	0.027	0
SRSF11	9.58136790403266e-06	0.241272	0.753	0.667	0.350688	0.086	0.45508
CCDC18-AS1	9.55297588841329e-05	0.241088	0.554	0.462	1	0.092	0
PPP1R16B	0.000122235	0.240606	0.195	0.115	1	0.08	0
ARHGAP15	7.68822443572116e-06	0.239898	0.894	0.864	0.281397	0.03	0.550681
IDI1	2.03660386019363e-05	0.239212	0.304	0.201	0.745417	0.103	0.1276
PRKX	0.000691087	0.239114	0.371	0.297	1	0.074	0
MED13L	0.0001829	0.238825	0.426	0.328	1	0.098	0
TRAF3	9.77046877585051e-05	0.238411	0.292	0.201	1	0.091	0
ADTRP	9.63132083288102e-05	0.23821	0.444	0.344	1	0.1	0
IFITM2	8.55608460138808e-05	0.238055	0.8	0.746	1	0.054	0
SLC25A36	0.000176419	0.236938	0.406	0.323	1	0.083	0
CYLD	5.65654304580391e-05	0.235762	0.768	0.713	1	0.055	0
ZFC3H1	0.000129547	0.235335	0.407	0.316	1	0.091	0
SP3	0.000264121	0.234742	0.495	0.411	1	0.084	0
PHC3	6.15627057766063e-06	0.23315	0.558	0.45	0.225326	0.108	0.647189
SLC30A7	3.4342873855269e-05	0.233133	0.294	0.191	1	0.103	0
CBLB	0.000488756	0.232339	0.474	0.39	1	0.084	0
FBXO11	0.000325386	0.232141	0.263	0.189	1	0.074	0
PRKCQ-AS1	0.000167763	0.231852	0.812	0.775	1	0.037	0
DPYD	2.87282930190509e-05	0.231311	0.68	0.615	1	0.065	0
MDFIC	0.000605794	0.231209	0.4	0.313	1	0.087	0
KLF3	3.51175409100478e-06	0.230835	0.78	0.694	0.128534	0.086	0.890983
AKT3	0.000232273	0.23068	0.425	0.335	1	0.09	0
NOP58	0.0018531	0.230618	0.591	0.548	1	0.043	0
NME2	0.000352519	0.230518	0.846	0.828	1	0.018	0
FAR1	0.000108414	0.23024	0.219	0.139	1	0.08	0
MXI1	7.03174850459879e-05	0.23016	0.422	0.313	1	0.109	0
HIPK1	2.30521282869117e-05	0.229895	0.268	0.167	0.843731	0.101	0.073796
C15orf61	2.0031196031173e-06	0.229006	0.264	0.151	0.0733162	0.113	1.1348
FAM177A1	0.000136221	0.22791	0.434	0.333	1	0.101	0
PUM2	5.53015952509791e-05	0.227909	0.537	0.443	1	0.094	0
SBNO2	9.22290938750229e-06	0.227693	0.271	0.163	0.337568	0.108	0.471639
STAT4	0.000306353	0.226831	0.536	0.474	1	0.062	0
JMY	4.52767175219319e-05	0.226736	0.348	0.244	1	0.104	0
MLLT3	0.0165276	0.226577	0.61	0.574	1	0.036	0
AHI1	9.70785607809684e-07	0.22574	0.152	0.06	0.0355317	0.092	1.44938
JAK3	0.00072458	0.225598	0.531	0.469	1	0.062	0
TSC22D3	8.53189905309396e-06	0.225346	0.958	0.935	0.312276	0.023	0.505461
RNF114	0.000120571	0.224452	0.452	0.352	1	0.1	0
SOCS1	1.15824430377955e-05	0.223889	0.33	0.22	0.423929	0.11	0.372707
NXT1	9.23531264889278e-06	0.223703	0.299	0.191	0.338022	0.108	0.471055
TBC1D15	0.00420105	0.223067	0.397	0.34	1	0.057	0
CAMK2D	0.0242435	0.22295	0.364	0.321	1	0.043	0
EPB41L4A-AS1	9.7649796280093e-06	0.222922	0.566	0.476	0.357408	0.09	0.446836
RPL18A	5.4320406603269e-27	0.222791	0.992	0.988	1.98818120208625e-22	0.004	21.7015
RBBP6	0.000124284	0.22248	0.681	0.605	1	0.076	0
OSBPL8	0.00245984	0.222164	0.555	0.51	1	0.045	0
RRP1B	0.000232654	0.221723	0.343	0.249	1	0.094	0
BTBD9	0.0026073	0.221181	0.386	0.313	1	0.073	0
EBPL	2.51167947146469e-06	0.220581	0.361	0.239	0.09193	0.122	1.03654
CDC37L1	0.000176731	0.220426	0.287	0.206	1	0.081	0
AC010609.1	4.08889642172594e-05	0.220316	0.216	0.127	1	0.089	0
IRF2BP2	0.00113128	0.219761	0.417	0.347	1	0.07	0
ELL2	0.000271681	0.218924	0.179	0.108	1	0.071	0
PSMD7	8.59660390729031e-05	0.218261	0.537	0.457	1	0.08	0
STAG1	4.48059426801079e-05	0.218083	0.465	0.366	1	0.099	0
MON2	0.000245085	0.217908	0.331	0.246	1	0.085	0
RYBP	0.00106914	0.21732	0.197	0.129	1	0.068	0
EEF1A1	5.1180592484263e-38	0.217297	0.998	1	1.87326086551651e-33	0.002	32.7274
SERPINB9	0.000302222	0.217077	0.305	0.22	1	0.085	0
NKTR	0.000375191	0.215812	0.523	0.443	1	0.08	0
RPL13	6.00635622771466e-38	0.215738	0.996	1	2.19838644290584e-33	0.004	32.6579
RNMT	0.000913796	0.215736	0.51	0.445	1	0.065	0
SKI	8.49439322226183e-05	0.215465	0.194	0.11	1	0.084	0
TMEM181	9.6400085514863e-05	0.215291	0.203	0.122	1	0.081	0
NUP153	6.43871205949812e-05	0.215275	0.248	0.156	1	0.092	0
IFNGR1	8.42474159582946e-05	0.215126	0.244	0.156	1	0.088	0
CENPB	2.63115129459061e-08	0.21451	0.142	0.041	0.000963028	0.101	3.01636
ATP11B	0.000406682	0.214066	0.419	0.333	1	0.086	0
ATF7IP2	0.000287836	0.214021	0.577	0.507	1	0.07	0
CAPN7	0.000157473	0.213925	0.401	0.306	1	0.095	0
EIF5A	7.12011476638217e-05	0.212588	0.796	0.751	1	0.045	0
RPL18	3.40230644104266e-28	0.212019	0.992	0.99	1.24527818048602e-23	0.002	22.9047
ZNF639	0.00085327	0.210343	0.406	0.323	1	0.083	0
FUS	9.6711839126718e-05	0.210135	0.835	0.821	1	0.014	0
DICER1	5.75398499426904e-05	0.209031	0.271	0.175	1	0.096	0
MAP3K5	7.30987820685274e-05	0.20797	0.215	0.127	1	0.088	0
IFITM1	2.01827589607955e-07	0.207938	0.991	0.988	0.00738709	0.003	2.13153
JMJD1C	8.25235260583867e-05	0.207636	0.592	0.522	1	0.07	0
FOSB	0.00167316	0.207588	0.562	0.502	1	0.06	0
RPS6KA3	0.000148301	0.207409	0.427	0.33	1	0.097	0
SUCO	0.000611284	0.206924	0.303	0.225	1	0.078	0
INPP4B	1.45534363548876e-05	0.206348	0.66	0.545	0.53267	0.115	0.273541
FURIN	3.2518038092919e-05	0.206305	0.149	0.069	1	0.08	0
OXR1	0.000251045	0.20621	0.311	0.22	1	0.091	0
UBE2D3	2.32653279198004e-05	0.206098	0.862	0.859	0.851534	0.003	0.0697979
RPL10	7.21597259419007e-29	0.206066	0.996	1	2.64111812919951e-24	0.004	23.5782
CIRBP	1.25102577644115e-07	0.205373	0.973	0.978	0.00457888	0.005	2.33924
CCNY	0.000566653	0.204755	0.531	0.464	1	0.067	0
KLF6	0.00919878	0.203997	0.469	0.404	1	0.065	0
RSL24D1	0.000128994	0.203941	0.735	0.667	1	0.068	0
FNBP4	0.000307363	0.203457	0.606	0.56	1	0.046	0
FBXO32	0.00681609	0.203196	0.249	0.191	1	0.058	0
KLHL5	0.000125869	0.202479	0.257	0.167	1	0.09	0
KLF2	2.08238320630718e-05	0.20234	0.984	0.993	0.762173	0.009	0.117946
HLA-A	1.05695468871521e-12	0.201955	0.999	1	3.86855985616653e-08	0.001	7.41245
CCDC91	0.00217726	0.201324	0.528	0.447	1	0.081	0
ZBTB20	0.000840942	0.201106	0.741	0.677	1	0.064	0
C9orf72	0.000475923	0.200762	0.268	0.189	1	0.079	0
USP16	0.000411227	0.200641	0.422	0.337	1	0.085	0
RIPK1	0.000353246	0.200186	0.259	0.177	1	0.082	0
GSPT1	0.0499688	0.200179	0.485	0.469	1	0.016	0
GRPEL1	0.00141416	0.199936	0.329	0.261	1	0.068	0
PTBP2	0.00379111	0.199424	0.249	0.184	1	0.065	0
LEPROTL1	1.36134929964952e-06	0.198944	0.95	0.938	0.0498267	0.012	1.30254
EIF1B	0.000309011	0.198359	0.552	0.471	1	0.081	0
USP10	0.0571091	0.198297	0.383	0.352	1	0.031	0
SGK1	0.00138763	0.19813	0.188	0.122	1	0.066	0
NUP98	0.000407066	0.198052	0.341	0.249	1	0.092	0
EPC2	0.0136605	0.197323	0.362	0.311	1	0.051	0
STK17B	0.0126209	0.196854	0.813	0.818	1	0.005	0
AP1G1	8.86354456215981e-05	0.196479	0.244	0.151	1	0.093	0
IST1	0.000157588	0.196205	0.329	0.239	1	0.09	0
PIK3R5	0.000204482	0.196151	0.419	0.328	1	0.091	0
RPL10A	8.42786241854241e-16	0.196132	0.991	0.986	3.08468192381071e-11	0.005	10.5108
MTDH	0.00289642	0.196016	0.6	0.545	1	0.055	0
PRKCA	0.00911761	0.195981	0.636	0.61	1	0.026	0
ZCCHC14	3.44301499053417e-06	0.195605	0.137	0.053	0.126018	0.084	0.899568
SRSF4	0.00439226	0.195052	0.524	0.462	1	0.062	0
NKG7	2.30232406738603e-05	0.194901	0.138	0.06	0.842674	0.078	0.0743406
KLHL24	0.00198743	0.194687	0.396	0.323	1	0.073	0
EIF4G1	0.00142922	0.194461	0.262	0.196	1	0.066	0
TTC32	0.00082788	0.193551	0.278	0.199	1	0.079	0
ECD	0.000559555	0.193149	0.287	0.206	1	0.081	0
U2AF1	0.00115418	0.192882	0.231	0.163	1	0.068	0
RBM26	0.0939594	0.192803	0.39	0.38	1	0.01	0
USP38	0.000216591	0.192521	0.179	0.105	1	0.074	0
LMBR1	0.00237735	0.191711	0.314	0.244	1	0.07	0
SNHG3	0.00104213	0.191657	0.504	0.421	1	0.083	0
TENT2	0.00754798	0.191647	0.351	0.294	1	0.057	0
TCERG1	0.00144222	0.191615	0.435	0.356	1	0.079	0
STAMBPL1	0.00057134	0.191539	0.24	0.163	1	0.077	0
NDUFV2	0.00917301	0.191293	0.611	0.598	1	0.013	0
EIF3D	0.000205018	0.190815	0.755	0.696	1	0.059	0
ELMO2	0.000192666	0.190047	0.161	0.089	1	0.072	0
ARFGEF2	0.000474659	0.189983	0.243	0.165	1	0.078	0
C17orf49	0.00205397	0.189832	0.482	0.416	1	0.066	0
HIPK2	0.00455506	0.189653	0.336	0.266	1	0.07	0
CREBRF	0.000921285	0.188992	0.498	0.411	1	0.087	0
SARAF	1.33752133886652e-07	0.188719	0.999	0.998	0.00489546	0.001	2.31021
BTBD1	0.00619193	0.188504	0.27	0.208	1	0.062	0
RPS6	2.50195974423761e-19	0.188399	0.992	0.993	9.15742285988409e-15	0.001	14.0382
MALAT1	2.1762997699717e-07	0.188349	1	1	0.00796547	0	2.09879
TTC17	0.00178636	0.188346	0.513	0.438	1	0.075	0
RAB12	2.12451819170809e-05	0.188157	0.13	0.055	0.777595	0.075	0.109247
N4BP2	0.00292023	0.187855	0.214	0.153	1	0.061	0
ITGA6	0.00773643	0.187738	0.537	0.49	1	0.047	0
GNG2	0.0156848	0.187418	0.443	0.388	1	0.055	0
PSMD5	0.00114178	0.187386	0.206	0.136	1	0.07	0
PCED1B-AS1	0.000440868	0.187376	0.958	0.955	1	0.003	0
RPS9	7.47466580930488e-17	0.187041	0.989	0.99	2.73580243286368e-12	0.001	11.5629
GPR132	0.000206882	0.186208	0.283	0.191	1	0.092	0
NDUFAF6	0.0166915	0.186057	0.173	0.129	1	0.044	0
RBM38	0.000245091	0.18573	0.774	0.696	1	0.078	0
UBA52	1.07510025645444e-11	0.185518	0.991	0.981	3.9349744486489e-07	0.01	6.40506
SERPINB1	0.00123092	0.183878	0.515	0.457	1	0.058	0
PATJ	0.0109025	0.183425	0.311	0.263	1	0.048	0
B3GNT2	0.00129811	0.182685	0.19	0.124	1	0.066	0
PPWD1	0.00197376	0.182683	0.345	0.273	1	0.072	0
KMT2C	0.00141872	0.182627	0.441	0.356	1	0.085	0
DUSP8	0.000148702	0.182562	0.122	0.057	1	0.065	0
MBP	0.00127884	0.182545	0.618	0.565	1	0.053	0
PIK3C2B	2.32063340146544e-06	0.181793	0.103	0.029	0.0849375	0.074	1.0709
ZNF10	0.000818031	0.181792	0.267	0.187	1	0.08	0
AGPAT5	0.00393198	0.181736	0.214	0.156	1	0.058	0
CUL3	0.00268071	0.181702	0.47	0.404	1	0.066	0
CTPS1	3.53750673985526e-05	0.181645	0.156	0.074	1	0.082	0
TBC1D2B	0.000106189	0.181302	0.144	0.072	1	0.072	0
RPL15	1.40679357089307e-12	0.181252	0.991	0.99	5.14900514882571e-08	0.001	7.28828
ITM2A	0.0735477	0.181123	0.581	0.562	1	0.019	0
MSI2	0.0302526	0.180851	0.299	0.246	1	0.053	0
UBE2G1	0.00110856	0.180631	0.275	0.201	1	0.074	0
CAST	0.000831597	0.180397	0.565	0.476	1	0.089	0
EEF2	2.14852790029812e-10	0.180381	0.992	0.995	7.86382696788115e-06	0.003	5.10437
UFD1	0.0108578	0.180148	0.391	0.333	1	0.058	0
DDX24	0.0170031	0.179617	0.776	0.778	1	0.002	0
FTL	5.02845037197897e-05	0.179611	0.983	0.981	1	0.002	0
BAG5	0.00277911	0.179099	0.265	0.199	1	0.066	0
CCSER2	0.0169267	0.179011	0.435	0.388	1	0.047	0
KIFAP3	0.000493134	0.178841	0.237	0.16	1	0.077	0
HAUS3	0.0031837	0.177887	0.251	0.184	1	0.067	0
SOS1	0.000499868	0.177808	0.266	0.184	1	0.082	0
BZW2	0.012875	0.177721	0.314	0.263	1	0.051	0
USP47	0.00430576	0.177142	0.42	0.352	1	0.068	0
RIOK3	0.00100156	0.176837	0.394	0.323	1	0.071	0
NBAS	0.00191103	0.176728	0.228	0.16	1	0.068	0
MAPK1IP1L	0.00177641	0.176607	0.587	0.531	1	0.056	0
RPS3A	8.6093699096604e-22	0.175981	0.994	0.995	3.1511154806348e-17	0.001	16.5015
USP24	0.00925557	0.175108	0.338	0.282	1	0.056	0
EXOC2	0.000914105	0.17498	0.261	0.189	1	0.072	0
SYDE2	1.41992610603014e-06	0.174879	0.114	0.033	0.0519707	0.081	1.28424
KCMF1	0.00187311	0.174827	0.304	0.237	1	0.067	0
OSER1	0.000139516	0.174778	0.502	0.416	1	0.086	0
CCR7	0.0027132	0.174723	0.96	0.945	1	0.015	0
ZNF644	0.0351064	0.174419	0.524	0.5	1	0.024	0
ETF1	0.00147532	0.174054	0.215	0.146	1	0.069	0
WWOX	0.0996335	0.17404	0.244	0.208	1	0.036	0
SRPRA	0.00752062	0.173759	0.423	0.364	1	0.059	0
IREB2	0.0044093	0.17369	0.302	0.234	1	0.068	0
DTNBP1	0.00807093	0.173659	0.235	0.179	1	0.056	0
DENND11	0.00593947	0.173624	0.281	0.222	1	0.059	0
TAB2	0.00037688	0.173556	0.569	0.483	1	0.086	0
TENT5C	0.00686961	0.173417	0.235	0.177	1	0.058	0
SEC24B	0.00116611	0.173328	0.28	0.201	1	0.079	0
TERF2IP	0.00330094	0.173063	0.662	0.632	1	0.03	0
ACBD6	0.0359383	0.172763	0.377	0.335	1	0.042	0
DNTTIP2	0.00264359	0.172686	0.409	0.347	1	0.062	0
SMAP1	0.0272671	0.172583	0.356	0.311	1	0.045	0
KBTBD2	0.000353157	0.172487	0.334	0.242	1	0.092	0
MGA	0.000265248	0.172382	0.238	0.153	1	0.085	0
HIST1H1D	0.406485	0.172293	0.451	0.447	1	0.004	0
AHR	0.00030321	0.172079	0.199	0.12	1	0.079	0
RPL7A	3.05119783031134e-17	0.172031	0.991	0.988	1.11676891787225e-12	0.003	11.952
NPM1	4.78859620983246e-07	0.171916	0.984	0.99	0.0175267	0.006	1.7563
DIP2B	0.0169966	0.1717	0.277	0.227	1	0.05	0
TADA2B	0.000513491	0.170855	0.22	0.141	1	0.079	0
RPS23	4.27432628613794e-23	0.170763	0.99	0.993	1.56444616398935e-18	0.003	17.8056
RPL23A	7.76008430112886e-11	0.170568	0.992	0.986	2.84026845505617e-06	0.006	5.54664
NOP16	0.000346843	0.170506	0.228	0.148	1	0.08	0
EPC1	0.0115384	0.169975	0.742	0.694	1	0.048	0
GATAD2A	0.0010661	0.169864	0.305	0.227	1	0.078	0
SH3BP5	0.00752385	0.169345	0.326	0.256	1	0.07	0
PLAC8	0.000528629	0.169256	0.562	0.471	1	0.091	0
ARHGEF7	0.00905898	0.169205	0.237	0.182	1	0.055	0
CFLAR	0.0154175	0.169068	0.411	0.359	1	0.052	0
CPSF6	0.0134806	0.169056	0.493	0.447	1	0.046	0
CEACAM21	0.000671436	0.168563	0.203	0.129	1	0.074	0
CHCHD2	0.000315705	0.168524	0.902	0.897	1	0.005	0
BEX4	0.00576347	0.168438	0.46	0.414	1	0.046	0
REXO2	0.0125529	0.168195	0.349	0.297	1	0.052	0
RASA1	0.0193141	0.168067	0.251	0.203	1	0.048	0
SKIL	0.0202963	0.16784	0.22	0.172	1	0.048	0
HNRNPH3	0.00328608	0.167492	0.64	0.62	1	0.02	0
LPGAT1	0.000184756	0.167296	0.152	0.079	1	0.073	0
ADIPOR1	0.00272196	0.167181	0.309	0.244	1	0.065	0
CDC42SE2	0.0479984	0.167108	0.787	0.792	1	0.005	0
GSTK1	0.00263087	0.166494	0.878	0.849	1	0.029	0
DYNC1H1	0.00441278	0.166481	0.346	0.285	1	0.061	0
BCL2L11	0.00416085	0.166153	0.11	0.062	1	0.048	0
PPP3R1	0.00572482	0.165972	0.38	0.318	1	0.062	0
USP36	0.00692088	0.165508	0.347	0.287	1	0.06	0
NAMPT	0.00107171	0.165236	0.184	0.117	1	0.067	0
ZNF101	0.00190768	0.165104	0.428	0.354	1	0.074	0
FOXK1	0.00311869	0.165069	0.274	0.208	1	0.066	0
NFE2L2	0.0762485	0.164967	0.407	0.383	1	0.024	0
SLC25A16	3.73127059977173e-05	0.164836	0.154	0.074	1	0.08	0
GPATCH4	0.00343377	0.164767	0.199	0.139	1	0.06	0
COPA	0.0159967	0.164663	0.355	0.292	1	0.063	0
RPS3	2.66995485445125e-21	0.164588	0.994	0.998	9.77230176277703e-17	0.004	16.01
CMTM6	0.00320436	0.164548	0.345	0.273	1	0.072	0
ZFAND3	0.0110049	0.164396	0.341	0.289	1	0.052	0
USP3-AS1	0.0159545	0.164332	0.222	0.175	1	0.047	0
CHD8	0.000458518	0.16427	0.282	0.194	1	0.088	0
BTG3	0.000504435	0.164055	0.152	0.084	1	0.068	0
FAU	7.84509865523775e-16	0.163905	0.99	0.998	2.87138455880357e-11	0.008	10.5419
RSRP1	0.00199395	0.163262	0.739	0.691	1	0.048	0
CELF2	0.0389495	0.163202	0.763	0.756	1	0.007	0
NUP160	0.0024748	0.163078	0.276	0.206	1	0.07	0
CCNH	0.0153873	0.162932	0.574	0.531	1	0.043	0
RPS14	1.3312547230339e-22	0.162813	0.992	0.998	4.87252541177636e-18	0.006	17.3122
TGS1	0.0116777	0.162686	0.337	0.28	1	0.057	0
SOD2	0.00337986	0.162646	0.479	0.407	1	0.072	0
USP34	0.0203511	0.16211	0.52	0.486	1	0.034	0
C18orf25	0.00017706	0.161868	0.219	0.136	1	0.083	0
TIPRL	0.00149568	0.161768	0.289	0.213	1	0.076	0
NCBP2AS2	0.0010948	0.161623	0.506	0.438	1	0.068	0
ODC1	0.00277718	0.161561	0.524	0.44	1	0.084	0
MARCH6	0.0137526	0.160938	0.379	0.323	1	0.056	0
UFL1	0.0118613	0.160898	0.35	0.287	1	0.063	0
CCDC88C	0.00390924	0.160651	0.531	0.471	1	0.06	0
HSP90AB1	0.00842283	0.160639	0.945	0.95	1	0.005	0
SHPRH	0.0472315	0.160457	0.216	0.179	1	0.037	0
CBX4	0.000443324	0.160455	0.417	0.333	1	0.084	0
NDUFV1	0.00630187	0.160423	0.501	0.44	1	0.061	0
MYL12B	0.00567391	0.160372	0.877	0.888	1	0.011	0
BTG2	0.0429336	0.160291	0.722	0.701	1	0.021	0
CERS6	0.0763473	0.160246	0.375	0.337	1	0.038	0
RPS27A	7.01393987288694e-22	0.159928	0.995	0.995	2.56717213287535e-17	0	16.5905
ZDHHC20	0.00251182	0.159533	0.298	0.222	1	0.076	0
RPL14	4.27048859131313e-14	0.159524	0.995	0.993	1.56304152930652e-09	0.002	8.80603
SYNJ2	0.00263014	0.159454	0.198	0.134	1	0.064	0
THUMPD2	0.000174301	0.15933	0.189	0.108	1	0.081	0
ZFP90	0.00127811	0.159314	0.241	0.167	1	0.074	0
SINHCAF	0.00499076	0.15915	0.349	0.278	1	0.071	0
WDR43	0.0429073	0.159109	0.385	0.347	1	0.038	0
JUNB	0.00103745	0.159001	0.972	0.967	1	0.005	0
SETD7	0.00281076	0.158985	0.13	0.077	1	0.053	0
RPL29	8.33797503189057e-15	0.158763	0.99	0.993	3.05178224142227e-10	0.003	9.51545
ZXDC	0.00300839	0.158744	0.297	0.225	1	0.072	0
SPG7	0.0249594	0.158695	0.279	0.227	1	0.052	0
RNF19A	0.00924984	0.158454	0.26	0.196	1	0.064	0
RPS7	8.58302069406768e-14	0.15826	0.995	1	3.14147140423571e-09	0.005	8.50287
AFF4	0.0118226	0.157617	0.471	0.414	1	0.057	0
C9orf78	0.0092839	0.157589	0.719	0.672	1	0.047	0
ARID1B	0.0284148	0.15739	0.496	0.464	1	0.032	0
GNA13	0.0409908	0.157122	0.289	0.251	1	0.038	0
LPCAT3	0.00124683	0.1568	0.139	0.079	1	0.06	0
TAX1BP1	0.0305537	0.156648	0.548	0.507	1	0.041	0
HSP90AA1	0.125531	0.156461	0.853	0.847	1	0.006	0
DTX3L	0.000566985	0.15643	0.219	0.141	1	0.078	0
GTPBP6	0.0103556	0.156269	0.342	0.292	1	0.05	0
TUT4	0.00523854	0.156075	0.573	0.505	1	0.068	0
WDR75	0.00481891	0.15597	0.287	0.222	1	0.065	0
RAB21	0.00676035	0.155767	0.341	0.28	1	0.061	0
PKN2	0.0472265	0.155645	0.313	0.268	1	0.045	0
RBM17	0.00951558	0.155568	0.442	0.402	1	0.04	0
BEX2	0.0362482	0.155554	0.461	0.428	1	0.033	0
BRI3	0.00417904	0.155495	0.471	0.414	1	0.057	0
FAM117B	0.0294544	0.155485	0.394	0.356	1	0.038	0
SLC20A1	0.000771563	0.155224	0.234	0.153	1	0.081	0
RHOH	0.00387572	0.155133	0.821	0.799	1	0.022	0
PHTF2	0.0188209	0.155046	0.235	0.187	1	0.048	0
IRS2	0.00799753	0.154931	0.231	0.175	1	0.056	0
ADPRM	0.000400096	0.154923	0.347	0.261	1	0.086	0
ATL2	0.000756768	0.154369	0.145	0.081	1	0.064	0
OPA1	0.0297667	0.154088	0.261	0.211	1	0.05	0
TMED4	0.00470052	0.153813	0.427	0.356	1	0.071	0
UXT	0.00130693	0.153612	0.864	0.83	1	0.034	0
SNTB1	0.00753033	0.153501	0.267	0.206	1	0.061	0
RYK	0.0229724	0.153488	0.303	0.249	1	0.054	0
HBP1	0.00477239	0.153477	0.533	0.459	1	0.074	0
NRIP1	0.0165367	0.153441	0.266	0.213	1	0.053	0
CUL5	0.0376556	0.153348	0.37	0.321	1	0.049	0
GOLGA4	0.0491114	0.153055	0.418	0.378	1	0.04	0
SCAF8	0.00266707	0.153017	0.326	0.263	1	0.063	0
FUBP1	0.014936	0.153017	0.434	0.376	1	0.058	0
SLC25A26	0.0182482	0.152999	0.263	0.213	1	0.05	0
SUPV3L1	0.00490673	0.152817	0.222	0.158	1	0.064	0
EIF3M	0.00180757	0.15248	0.774	0.718	1	0.056	0
FIS1	0.0179938	0.152437	0.549	0.502	1	0.047	0
RHBDD2	0.00968572	0.152204	0.364	0.309	1	0.055	0
FOXK2	0.000170307	0.152107	0.156	0.081	1	0.075	0
TWISTNB	0.0021416	0.151992	0.237	0.17	1	0.067	0
LINS1	0.0546502	0.151909	0.371	0.335	1	0.036	0
SFPQ	0.0235556	0.151903	0.755	0.718	1	0.037	0
RIC1	0.00564199	0.151848	0.358	0.294	1	0.064	0
ITFG1	0.0233624	0.151693	0.369	0.318	1	0.051	0
MBNL1	0.00148568	0.151679	0.967	0.969	1	0.002	0
ATXN7L3B	0.0141313	0.150997	0.406	0.366	1	0.04	0
FBXL3	0.00469778	0.150815	0.338	0.266	1	0.072	0
MYC	0.0416586	0.150678	0.5	0.447	1	0.053	0
SLC25A33	0.000227717	0.150632	0.176	0.098	1	0.078	0
EMC6	0.00238485	0.150516	0.297	0.227	1	0.07	0
MALT1	0.0938303	0.150507	0.461	0.44	1	0.021	0
GABPB1	0.0017574	0.150465	0.13	0.074	1	0.056	0
TNKS	0.0241319	0.149974	0.268	0.218	1	0.05	0
CD247	0.052134	0.149933	0.872	0.876	1	0.004	0
RPL19	3.25980289259807e-20	0.14991	0.998	0.993	1.19312045671982e-15	0.005	14.9233
RPL9	1.49575766141426e-13	0.149835	0.987	0.99	5.47462261654234e-09	0.003	8.26165
SBDS	0.0336122	0.149808	0.705	0.684	1	0.021	0
CD99	0.00826029	0.149669	0.645	0.598	1	0.047	0
PHACTR2	0.0044992	0.149658	0.256	0.189	1	0.067	0
TP53BP2	0.0014597	0.149429	0.198	0.127	1	0.071	0
GPCPD1	0.0147866	0.149299	0.436	0.388	1	0.048	0
MPP7	0.0906948	0.149214	0.366	0.342	1	0.024	0
FAM222B	0.00279749	0.148913	0.136	0.081	1	0.055	0
NUP214	0.0128265	0.148788	0.263	0.211	1	0.052	0
SGTB	0.00834708	0.148691	0.453	0.385	1	0.068	0
AP3M2	0.0348363	0.148614	0.364	0.321	1	0.043	0
PHYKPL	0.0329197	0.148534	0.333	0.287	1	0.046	0
PRKD3	0.0104822	0.148519	0.2	0.148	1	0.052	0
VPS13A	0.00512426	0.148221	0.28	0.211	1	0.069	0
VCPKMT	0.00153004	0.148126	0.174	0.112	1	0.062	0
TSPAN14	0.013128	0.14812	0.473	0.426	1	0.047	0
SNHG17	0.0046035	0.148099	0.273	0.206	1	0.067	0
USP14	0.0111054	0.147924	0.268	0.213	1	0.055	0
SPEN	0.0311397	0.147802	0.323	0.27	1	0.053	0
ZNF274	0.0125612	0.147759	0.23	0.175	1	0.055	0
USF3	0.0360776	0.147729	0.21	0.17	1	0.04	0
PTAR1	0.0166858	0.147668	0.289	0.244	1	0.045	0
AARSD1	0.00234789	0.147608	0.178	0.117	1	0.061	0
FTH1	0.00036039	0.147569	0.991	0.99	1	0.001	0
NCOA2	0.0126556	0.147432	0.305	0.244	1	0.061	0
TRAPPC10	0.0361125	0.147207	0.352	0.304	1	0.048	0
TCF12	0.0464971	0.147131	0.337	0.309	1	0.028	0
NEAT1	0.0172549	0.146992	0.525	0.493	1	0.032	0
COG3	0.00276466	0.146907	0.286	0.213	1	0.073	0
RIF1	0.0371868	0.146547	0.258	0.213	1	0.045	0
RBM33	0.0104424	0.146442	0.423	0.359	1	0.064	0
BET1L	0.00198949	0.146316	0.332	0.254	1	0.078	0
HMGB2	0.00601606	0.146312	0.641	0.593	1	0.048	0
CMTM8	0.00403087	0.146145	0.25	0.177	1	0.073	0
KDM6A	0.00391671	0.146111	0.419	0.354	1	0.065	0
SLC9A8	0.000602515	0.146104	0.172	0.1	1	0.072	0
SLC23A2	0.00433803	0.145846	0.184	0.127	1	0.057	0
TTC14	0.080773	0.145651	0.393	0.361	1	0.032	0
FBXO3	0.024075	0.145526	0.338	0.285	1	0.053	0
RNF103	0.000893969	0.145207	0.145	0.081	1	0.064	0
FASTKD2	0.00855648	0.145019	0.241	0.184	1	0.057	0
AMFR	0.00370896	0.144996	0.219	0.158	1	0.061	0
AC118549.1	0.0238522	0.144923	0.292	0.239	1	0.053	0
IFRD1	0.00910967	0.144707	0.253	0.191	1	0.062	0
MPP6	0.0441262	0.144562	0.214	0.167	1	0.047	0
NFKB2	0.0400275	0.144499	0.315	0.273	1	0.042	0
TECPR1	0.0063021	0.144459	0.25	0.187	1	0.063	0
ICE1	0.00979548	0.14433	0.294	0.237	1	0.057	0
GTF2IRD2B	0.0169387	0.144243	0.224	0.177	1	0.047	0
SMURF1	8.52411311153493e-05	0.144149	0.124	0.055	1	0.069	0
POLR3E	0.00667282	0.14413	0.217	0.158	1	0.059	0
HELB	0.130815	0.144112	0.301	0.275	1	0.026	0
KRR1	0.00274397	0.144111	0.445	0.359	1	0.086	0
ZC3H7A	0.0372557	0.143985	0.389	0.347	1	0.042	0
EXOC4	0.0118013	0.143969	0.408	0.344	1	0.064	0
EAPP	0.00186245	0.143942	0.605	0.529	1	0.076	0
SIAH2	0.00515315	0.143699	0.316	0.244	1	0.072	0
PBX4	0.00544742	0.143557	0.179	0.122	1	0.057	0
SCFD1	0.0290475	0.143392	0.233	0.187	1	0.046	0
HDAC4	0.00288332	0.143263	0.216	0.146	1	0.07	0
DDX39A	0.0346854	0.143175	0.449	0.414	1	0.035	0
SREBF2	0.0125367	0.1426	0.195	0.144	1	0.051	0
PPP1R14B	0.0534819	0.142324	0.279	0.244	1	0.035	0
MEF2A	0.0181605	0.142175	0.328	0.268	1	0.06	0
RRAS2	0.000305684	0.14195	0.165	0.093	1	0.072	0
TMEM243	0.000312016	0.141636	0.668	0.581	1	0.087	0
PNPLA8	0.0556579	0.141618	0.243	0.208	1	0.035	0
LCOR	0.146558	0.141599	0.264	0.234	1	0.03	0
DIS3	0.0047926	0.141575	0.25	0.184	1	0.066	0
PSMD12	0.00307378	0.141553	0.236	0.17	1	0.066	0
KMT2E	0.0177719	0.141452	0.725	0.672	1	0.053	0
DUS3L	0.00312642	0.141381	0.286	0.215	1	0.071	0
C1QBP	0.00609318	0.141202	0.659	0.593	1	0.066	0
CSRNP1	0.0505221	0.140874	0.188	0.151	1	0.037	0
UBE2E2	0.0185226	0.140849	0.215	0.163	1	0.052	0
RPS11	0.000103483	0.140771	0.978	0.974	1	0.004	0
SENP5	0.0147856	0.14073	0.24	0.187	1	0.053	0
SCLT1	0.0501989	0.140656	0.252	0.211	1	0.041	0
USP11	0.013222	0.140589	0.24	0.187	1	0.053	0
BAG3	0.0327243	0.140579	0.266	0.22	1	0.046	0
GGNBP2	0.0085544	0.140566	0.56	0.519	1	0.041	0
RNF126	0.0593972	0.140536	0.532	0.517	1	0.015	0
RPL17	6.2703040139904e-09	0.140484	0.994	0.99	0.000229499	0.004	3.63922
MTMR1	0.0110396	0.140442	0.176	0.127	1	0.049	0
PIGL	0.00155386	0.140288	0.151	0.091	1	0.06	0
BBX	0.00517854	0.140282	0.484	0.402	1	0.082	0
GNPTAB	0.00472565	0.140247	0.266	0.196	1	0.07	0
C6orf62	0.00401174	0.140191	0.158	0.103	1	0.055	0
ERC1	0.192091	0.140171	0.301	0.275	1	0.026	0
FAM107B	0.0299299	0.140158	0.678	0.66	1	0.018	0
ATF4	0.00522725	0.140022	0.342	0.27	1	0.072	0
AL121603.2	0.000445512	0.139986	0.151	0.081	1	0.07	0
RPRD1A	0.0409565	0.139563	0.239	0.201	1	0.038	0
KLHL36	0.0151986	0.13955	0.303	0.249	1	0.054	0
LRPPRC	0.0108755	0.139166	0.367	0.306	1	0.061	0
KPNA6	0.0420891	0.139127	0.209	0.17	1	0.039	0
SHLD2	0.0112146	0.138985	0.224	0.17	1	0.054	0
RWDD1	0.0218163	0.138899	0.535	0.486	1	0.049	0
NUFIP2	0.0088818	0.138848	0.468	0.411	1	0.057	0
CAND1	0.0199504	0.13878	0.317	0.263	1	0.054	0
CUL4A	0.114199	0.138754	0.331	0.304	1	0.027	0
CD83	0.00191771	0.138511	0.179	0.115	1	0.064	0
ASCC3	0.0401163	0.138215	0.275	0.232	1	0.043	0
TET2	0.0124273	0.137901	0.15	0.103	1	0.047	0
PNPT1	0.0222941	0.137891	0.191	0.144	1	0.047	0
ZNF14	0.0213347	0.137874	0.262	0.211	1	0.051	0
TIPARP	0.00413148	0.137788	0.14	0.086	1	0.054	0
EIF3E	0.000189971	0.137741	0.96	0.945	1	0.015	0
C12orf57	0.000799165	0.137738	0.942	0.955	1	0.013	0
TMEM38B	0.0404735	0.137616	0.16	0.122	1	0.038	0
PLEKHM2	0.00354465	0.137569	0.227	0.163	1	0.064	0
KCNA3	0.0507537	0.137523	0.426	0.392	1	0.034	0
FCHSD2	0.0501865	0.137161	0.229	0.191	1	0.038	0
PAIP1	0.0133345	0.137083	0.237	0.187	1	0.05	0
OSBP	0.00275611	0.13695	0.255	0.182	1	0.073	0
FOXN2	0.0242112	0.136929	0.219	0.172	1	0.047	0
YES1	0.0891256	0.13689	0.176	0.141	1	0.035	0
IMP4	0.0191828	0.136865	0.29	0.237	1	0.053	0
MKLN1	0.00582278	0.136727	0.366	0.304	1	0.062	0
PROSER1	0.00417948	0.136537	0.119	0.069	1	0.05	0
MAP3K3	0.00770127	0.136346	0.25	0.187	1	0.063	0
KAT6A	0.031498	0.135875	0.521	0.478	1	0.043	0
PRPF40A	0.0303899	0.13563	0.457	0.397	1	0.06	0
SC5D	0.0345538	0.135613	0.218	0.172	1	0.046	0
AIMP1	0.0152246	0.135571	0.48	0.414	1	0.066	0
ATE1	0.0136643	0.13524	0.202	0.153	1	0.049	0
CEP120	0.00676261	0.135138	0.29	0.227	1	0.063	0
PAN3	0.261496	0.135038	0.44	0.428	1	0.012	0
MGAT4A	0.00393303	0.134906	0.833	0.811	1	0.022	0
KLHL15	0.000146421	0.134824	0.109	0.045	1	0.064	0
TRIM33	0.16777	0.134768	0.279	0.256	1	0.023	0
GAPDH	0.0327168	0.134734	0.943	0.952	1	0.009	0
NUP54	0.0102365	0.134586	0.281	0.22	1	0.061	0
PARP9	0.00434518	0.134283	0.225	0.16	1	0.065	0
SYTL3	0.0356844	0.134202	0.425	0.373	1	0.052	0
FNIP1	0.0545652	0.134149	0.252	0.206	1	0.046	0
LY75	0.0331513	0.133859	0.304	0.254	1	0.05	0
MTAP	0.0417401	0.13375	0.245	0.201	1	0.044	0
RABEP1	0.00148782	0.133654	0.315	0.225	1	0.09	0
R3HDM4	0.0146556	0.133628	0.59	0.56	1	0.03	0
ANKRD28	0.0584249	0.133607	0.182	0.144	1	0.038	0
NBDY	0.0296434	0.133421	0.496	0.443	1	0.053	0
PPP2R5C	0.0422714	0.133386	0.572	0.55	1	0.022	0
STRAP	0.017345	0.133232	0.517	0.483	1	0.034	0
NAF1	0.0264085	0.133226	0.175	0.129	1	0.046	0
SLC20A2	0.00661062	0.133204	0.219	0.158	1	0.061	0
LANCL1	0.0519532	0.133055	0.165	0.129	1	0.036	0
DUSP2	0.000252084	0.132789	0.457	0.342	1	0.115	0
ELF2	0.0802196	0.132508	0.491	0.447	1	0.044	0
COP1	0.0518314	0.132374	0.333	0.294	1	0.039	0
SOS2	0.0408973	0.132316	0.274	0.23	1	0.044	0
TRAK2	0.0452525	0.13166	0.258	0.211	1	0.047	0
MFHAS1	0.0313627	0.131608	0.205	0.163	1	0.042	0
GORASP2	0.0049245	0.131477	0.408	0.337	1	0.071	0
XRN1	0.072885	0.131444	0.523	0.505	1	0.018	0
RPL36AL	0.000689832	0.131335	0.957	0.981	1	0.024	0
ARL6IP1	0.0616319	0.131324	0.543	0.51	1	0.033	0
NCBP1	0.015002	0.131316	0.186	0.139	1	0.047	0
ATG14	0.0436446	0.131315	0.226	0.182	1	0.044	0
PRPF8	0.051696	0.131241	0.533	0.488	1	0.045	0
CHRM3	0.00864969	0.131207	0.197	0.144	1	0.053	0
MAP4K5	0.0183856	0.131115	0.26	0.208	1	0.052	0
HLA-B	6.42786138012663e-07	0.131112	0.999	0.998	0.0235266	0.001	1.62844
PPRC1	0.00060251	0.131087	0.115	0.057	1	0.058	0
TBP	0.0132131	0.13094	0.187	0.136	1	0.051	0
RACK1	1.73602707603865e-08	0.130852	0.988	0.99	0.000635403	0.002	3.19695
RPS17	0.00132856	0.13085	0.928	0.935	1	0.007	0
SETD2	0.26305	0.130819	0.403	0.383	1	0.02	0
DNAJB14	0.0181968	0.130558	0.367	0.309	1	0.058	0
TMEM131L	0.250635	0.13053	0.443	0.428	1	0.015	0
SERINC5	0.191544	0.130371	0.626	0.612	1	0.014	0
EMB	0.238979	0.130049	0.391	0.392	1	0.001	0
REV1	0.00729517	0.129844	0.261	0.199	1	0.062	0
SMARCA2	0.00440332	0.129809	0.588	0.526	1	0.062	0
FNDC3B	3.63095701724786e-05	0.129347	0.208	0.117	1	0.091	0
C12orf4	0.00840455	0.12925	0.128	0.081	1	0.047	0
URI1	0.0410034	0.129219	0.647	0.629	1	0.018	0
SETD1B	0.0645897	0.129201	0.278	0.237	1	0.041	0
G2E3	0.0121396	0.129162	0.245	0.191	1	0.054	0
RPL7	2.81561380661379e-05	0.129131	0.983	0.981	1	0.002	0
RPL24	3.97181851131365e-07	0.128981	0.991	0.986	0.0145373	0.005	1.83752
EP400	0.00933042	0.128742	0.241	0.184	1	0.057	0
PIAS2	0.0108724	0.128561	0.157	0.108	1	0.049	0
NOTCH2NLC	0.00464649	0.12852	0.149	0.096	1	0.053	0
DYRK1A	0.0279241	0.128275	0.36	0.311	1	0.049	0
ATF5	1.6757996576424e-05	0.128026	0.107	0.036	0.613359	0.071	0.212285
NCOA1	0.0142489	0.127877	0.248	0.189	1	0.059	0
LRBA	0.0500769	0.127838	0.439	0.411	1	0.028	0
YARS	0.0420068	0.127756	0.236	0.196	1	0.04	0
ADNP	0.0910705	0.127552	0.319	0.285	1	0.034	0
CEBPZOS	0.0168628	0.127543	0.32	0.263	1	0.057	0
LTB	0.0934458	0.127242	0.994	0.998	1	0.004	0
PAG1	0.00174081	0.127117	0.504	0.435	1	0.069	0
SLC16A1	0.000301538	0.127043	0.114	0.053	1	0.061	0
CEP95	0.223713	0.126834	0.305	0.292	1	0.013	0
MACO1	0.0175216	0.126696	0.236	0.187	1	0.049	0
AL365361.1	0.00462345	0.126694	0.15	0.096	1	0.054	0
PITPNA	0.619918	0.126609	0.128	0.139	1	0.011	0
EIF1AX	0.0119763	0.126367	0.632	0.579	1	0.053	0
SCAF4	0.0182208	0.126202	0.307	0.254	1	0.053	0
ANKRD17	0.423422	0.126125	0.341	0.335	1	0.006	0
COQ10B	0.0615493	0.126029	0.301	0.268	1	0.033	0
EIF3F	0.000761897	0.12596	0.954	0.943	1	0.011	0
EXOSC6	0.00995504	0.12591	0.379	0.318	1	0.061	0
TMF1	0.0555327	0.125778	0.318	0.273	1	0.045	0
NDUFAF8	0.0100658	0.125765	0.343	0.278	1	0.065	0
PFDN2	0.0193509	0.125569	0.3	0.249	1	0.051	0
RPL27	1.91477902314877e-05	0.125472	0.984	0.99	0.700828	0.006	0.154388
TTC19	0.033199	0.125442	0.393	0.349	1	0.044	0
ANAPC1	0.050635	0.125361	0.156	0.12	1	0.036	0
HABP4	0.0684046	0.125163	0.281	0.237	1	0.044	0
LRRC8C	0.192339	0.124923	0.37	0.349	1	0.021	0
PHF20L1	0.0230377	0.124733	0.325	0.266	1	0.059	0
EPS15	0.130719	0.124561	0.313	0.285	1	0.028	0
ZNFX1	0.13542	0.124557	0.298	0.273	1	0.025	0
PLPP1	0.00286941	0.124546	0.27	0.196	1	0.074	0
EDRF1	0.0158744	0.124311	0.237	0.189	1	0.048	0
RPLP0	4.99833679667496e-06	0.123985	0.992	0.99	0.182944	0.002	0.737682
RBM27	0.0815736	0.12391	0.396	0.356	1	0.04	0
CUL1	0.117423	0.12386	0.336	0.306	1	0.03	0
ACCS	0.000975482	0.123844	0.103	0.05	1	0.053	0
REL	0.0438863	0.123776	0.351	0.301	1	0.05	0
ANKRD13C	0.00932585	0.123732	0.211	0.153	1	0.058	0
ITPRIP	0.00357121	0.123666	0.193	0.132	1	0.061	0
SEC22A	0.00676953	0.123443	0.148	0.093	1	0.055	0
GPR160	0.022087	0.12328	0.132	0.091	1	0.041	0
PPTC7	0.0267551	0.123117	0.226	0.179	1	0.047	0
TPCN1	0.00891165	0.1228	0.117	0.072	1	0.045	0
HLA-DPA1	0.0335481	0.12274	0.151	0.112	1	0.039	0
EXOC8	0.00257756	0.122477	0.205	0.139	1	0.066	0
BUD23	0.0159147	0.122427	0.374	0.325	1	0.049	0
KLHL20	0.104318	0.122373	0.238	0.206	1	0.032	0
TNRC6B	0.0893819	0.122362	0.681	0.658	1	0.023	0
SERP1	0.0295283	0.12236	0.873	0.871	1	0.002	0
DIPK1A	0.0447245	0.122137	0.378	0.337	1	0.041	0
FAM174C	0.166737	0.121939	0.322	0.301	1	0.021	0
ERO1A	0.026356	0.121877	0.279	0.23	1	0.049	0
GNPDA1	0.0181942	0.121635	0.144	0.1	1	0.044	0
FAM169A	0.00678427	0.121611	0.126	0.077	1	0.049	0
YLPM1	0.0174304	0.121594	0.327	0.266	1	0.061	0
CREBBP	0.09044	0.12138	0.321	0.275	1	0.046	0
TAF10	0.0301457	0.121217	0.684	0.66	1	0.024	0
TCP11L2	0.036028	0.121012	0.393	0.347	1	0.046	0
ATP11C	0.00301622	0.1209	0.117	0.067	1	0.05	0
YAF2	0.00341989	0.120818	0.256	0.182	1	0.074	0
FBXO38	0.060311	0.120795	0.223	0.182	1	0.041	0
RPS6KB1	0.206006	0.120741	0.235	0.213	1	0.022	0
RBSN	0.00280373	0.120504	0.183	0.12	1	0.063	0
NUS1	0.019005	0.120376	0.202	0.153	1	0.049	0
EIF2AK3	0.0713414	0.120216	0.151	0.12	1	0.031	0
PLEKHA2	0.0411002	0.120163	0.148	0.108	1	0.04	0
ZNF281	0.0305255	0.120157	0.184	0.139	1	0.045	0
ASMTL	0.0582746	0.119992	0.188	0.151	1	0.037	0
PRKRA	0.01343	0.11981	0.252	0.191	1	0.061	0
EML4	0.0473493	0.119716	0.649	0.627	1	0.022	0
SESN1	0.067081	0.119611	0.252	0.211	1	0.041	0
CRCP	0.00360425	0.119578	0.176	0.115	1	0.061	0
CD69	0.233915	0.11942	0.809	0.804	1	0.005	0
GSTP1	0.0458668	0.119389	0.487	0.435	1	0.052	0
OGT	0.0526508	0.119238	0.513	0.476	1	0.037	0
CSNK1G2	0.0130732	0.119226	0.409	0.352	1	0.057	0
PDCD2	0.0944758	0.119202	0.395	0.361	1	0.034	0
ZNF134	0.00449561	0.119047	0.125	0.074	1	0.051	0
PCSK7	0.0765869	0.118598	0.333	0.301	1	0.032	0
HERC1	0.159279	0.118575	0.525	0.517	1	0.008	0
PAFAH1B1	0.0101132	0.11836	0.4	0.34	1	0.06	0
ARPP19	0.0298963	0.118201	0.262	0.213	1	0.049	0
HLA-F	0.0762841	0.118152	0.745	0.749	1	0.004	0
RALGAPA2	0.00136368	0.117879	0.305	0.227	1	0.078	0
COPS8	0.0071301	0.117807	0.253	0.191	1	0.062	0
ZSWIM6	0.0350695	0.1178	0.205	0.16	1	0.045	0
ANP32B	0.0100974	0.117778	0.876	0.849	1	0.027	0
TMEM87A	0.0905298	0.117667	0.342	0.306	1	0.036	0
PHKB	0.189802	0.117621	0.199	0.177	1	0.022	0
ITGA4	0.0823325	0.117619	0.506	0.505	1	0.001	0
SLC25A28	0.0108734	0.117599	0.215	0.158	1	0.057	0
DHX9	0.0206977	0.117596	0.413	0.349	1	0.064	0
AC068282.1	0.0183108	0.117594	0.158	0.112	1	0.046	0
CSTF2T	0.00733341	0.117389	0.213	0.153	1	0.06	0
BEST1	0.0278937	0.117345	0.171	0.129	1	0.042	0
ZNF506	0.027667	0.117327	0.348	0.289	1	0.059	0
CSNK1E	0.0029199	0.117276	0.181	0.117	1	0.064	0
GOSR1	0.0134187	0.117251	0.376	0.313	1	0.063	0
RNF130	0.160287	0.117238	0.201	0.177	1	0.024	0
TRA2A	0.0597662	0.117205	0.426	0.39	1	0.036	0
DCTN4	0.049071	0.11718	0.339	0.297	1	0.042	0
ATXN7	0.0623144	0.117082	0.393	0.342	1	0.051	0
SLC37A3	0.0181741	0.117055	0.178	0.132	1	0.046	0
MRPL4	0.0129899	0.116991	0.286	0.22	1	0.066	0
PTS	0.031014	0.116989	0.221	0.177	1	0.044	0
HNRNPA1	0.000806863	0.116946	0.99	0.995	1	0.005	0
TRPM7	0.0443172	0.116753	0.344	0.294	1	0.05	0
WRN	0.00302196	0.116669	0.174	0.112	1	0.062	0
AGO2	0.0272531	0.11652	0.239	0.187	1	0.052	0
TRPS1	0.0363845	0.116469	0.144	0.105	1	0.039	0
FNTA	0.182563	0.116433	0.506	0.498	1	0.008	0
SLC49A4	0.00349873	0.116403	0.108	0.06	1	0.048	0
AP3S2	0.00544122	0.116371	0.103	0.057	1	0.046	0
DLEU2	0.0105697	0.116306	0.156	0.105	1	0.051	0
CLDND1	0.0155869	0.116082	0.285	0.222	1	0.063	0
UBE3A	0.105339	0.116055	0.469	0.447	1	0.022	0
RALA	0.0868454	0.11601	0.314	0.278	1	0.036	0
UHRF2	0.105124	0.115899	0.245	0.213	1	0.032	0
UBXN4	0.0436295	0.115883	0.562	0.5	1	0.062	0
XPNPEP1	0.00437144	0.115696	0.134	0.081	1	0.053	0
GABPB1-IT1	0.044527	0.115661	0.417	0.371	1	0.046	0
ARL6IP5	0.0204656	0.115655	0.796	0.768	1	0.028	0
ZNF880	0.00364732	0.115629	0.202	0.136	1	0.066	0
PUDP	0.0275329	0.115564	0.138	0.098	1	0.04	0
NSD1	0.239746	0.115531	0.353	0.34	1	0.013	0
SRSF10	0.0230769	0.11539	0.768	0.754	1	0.014	0
ZNF22	0.0050332	0.115325	0.284	0.22	1	0.064	0
SFSWAP	0.0830799	0.115281	0.331	0.299	1	0.032	0
GDAP2	0.00227641	0.115274	0.107	0.057	1	0.05	0
PARP8	0.29652	0.115274	0.459	0.443	1	0.016	0
UBE2Q2	0.0257985	0.115261	0.234	0.184	1	0.05	0
NAA35	0.0308682	0.115122	0.189	0.144	1	0.045	0
TPM4	0.0493321	0.115075	0.204	0.163	1	0.041	0
HELZ	0.0322377	0.115073	0.298	0.249	1	0.049	0
PAK2	0.0738668	0.115034	0.518	0.493	1	0.025	0
ARF1	0.0226025	0.114816	0.719	0.711	1	0.008	0
SLC9B2	0.00672484	0.114815	0.12	0.074	1	0.046	0
CDC42	0.00816025	0.114499	0.843	0.844	1	0.001	0
DNAJA1	0.201125	0.114443	0.448	0.433	1	0.015	0
WAC	0.292439	0.114418	0.462	0.455	1	0.007	0
SRPK2	0.137307	0.114375	0.472	0.457	1	0.015	0
AVL9	0.00251762	0.114287	0.21	0.144	1	0.066	0
EIF1	0.000251062	0.114226	0.997	0.998	1	0.001	0
PIK3IP1	0.0292248	0.114089	0.92	0.926	1	0.006	0
ZBED1	0.000842511	0.113941	0.134	0.072	1	0.062	0
MAN2A1	0.37575	0.113857	0.288	0.27	1	0.018	0
FKBP11	0.0362013	0.113619	0.281	0.232	1	0.049	0
ZXDB	0.00933351	0.113459	0.137	0.089	1	0.048	0
DYM	0.0548085	0.113391	0.341	0.297	1	0.044	0
PLIN2	0.0165819	0.113195	0.174	0.127	1	0.047	0
AKAP13	0.0873138	0.113007	0.551	0.526	1	0.025	0
BAZ2A	0.0163427	0.113001	0.434	0.368	1	0.066	0
YTHDF3	0.00511002	0.112896	0.201	0.139	1	0.062	0
EIF4A1	0.0985453	0.112815	0.833	0.837	1	0.004	0
PPP2R3C	0.0860852	0.112732	0.191	0.158	1	0.033	0
GRAMD2B	0.0195921	0.112704	0.116	0.077	1	0.039	0
FBXO28	0.113878	0.11267	0.175	0.146	1	0.029	0
PPP1R15B	0.0272012	0.112579	0.16	0.117	1	0.043	0
DPP7	0.00804531	0.112574	0.625	0.569	1	0.056	0
BPTF	0.24169	0.112336	0.546	0.545	1	0.001	0
PARL	0.0283217	0.112327	0.316	0.258	1	0.058	0
ZNF564	0.0112552	0.112324	0.146	0.098	1	0.048	0
HEATR1	0.107716	0.112287	0.207	0.17	1	0.037	0
RBM15B	0.136531	0.112226	0.357	0.333	1	0.024	0
LINC01215	0.0273762	0.112078	0.197	0.153	1	0.044	0
CCT2	0.295277	0.112056	0.445	0.447	1	0.002	0
RPRD1B	0.0128124	0.112022	0.184	0.132	1	0.052	0
PGGT1B	0.0248383	0.112015	0.157	0.112	1	0.045	0
WDR48	0.0522301	0.111911	0.256	0.215	1	0.041	0
LMBRD1	0.0639276	0.111893	0.404	0.366	1	0.038	0
BRWD1	0.119951	0.111872	0.458	0.438	1	0.02	0
KCTD13	0.00546649	0.111822	0.151	0.096	1	0.055	0
CLIP4	0.099352	0.111803	0.232	0.201	1	0.031	0
BCL6	0.00141404	0.111789	0.103	0.05	1	0.053	0
P4HB	0.0403186	0.111746	0.469	0.438	1	0.031	0
SP140L	0.241127	0.11168	0.345	0.321	1	0.024	0
NKAPD1	0.0069772	0.111671	0.178	0.122	1	0.056	0
INTS10	0.122638	0.111621	0.365	0.344	1	0.021	0
SLC3A2	0.102365	0.111452	0.396	0.368	1	0.028	0
CRY1	0.0912432	0.111383	0.241	0.203	1	0.038	0
MAPK8	0.0534857	0.111352	0.341	0.301	1	0.04	0
RBM25	0.00913709	0.11118	0.622	0.55	1	0.072	0
AC005037.1	0.000427115	0.111102	0.111	0.05	1	0.061	0
DPP8	0.0250334	0.111102	0.237	0.187	1	0.05	0
PSMD2	0.00871428	0.11104	0.26	0.199	1	0.061	0
SLC36A4	0.0270174	0.110983	0.162	0.12	1	0.042	0
KLHL28	0.0901101	0.110982	0.325	0.287	1	0.038	0
TMEM165	0.0602176	0.110935	0.254	0.215	1	0.039	0
PCNX1	0.0286459	0.110907	0.468	0.416	1	0.052	0
COA6-AS1	0.0274436	0.110875	0.208	0.158	1	0.05	0
ATR	0.356607	0.110833	0.289	0.28	1	0.009	0
MYO9A	0.0755483	0.110816	0.145	0.112	1	0.033	0
YDJC	0.0456633	0.110808	0.324	0.289	1	0.035	0
VTI1A	0.11937	0.110798	0.293	0.256	1	0.037	0
NSMCE2	0.0418278	0.110418	0.235	0.189	1	0.046	0
RPL21	6.8492524218979e-08	0.110407	0.99	0.99	0.00250689	0	2.60086
GPATCH3	0.00189774	0.110399	0.125	0.069	1	0.056	0
GNG10	0.0500438	0.110213	0.22	0.182	1	0.038	0
TRPC4AP	0.106394	0.110205	0.29	0.258	1	0.032	0
DNLZ	0.00326614	0.110189	0.247	0.175	1	0.072	0
EIF2A	0.0725701	0.110107	0.554	0.533	1	0.021	0
GLCCI1	0.181801	0.109605	0.257	0.237	1	0.02	0
MIA3	0.0499748	0.10959	0.275	0.23	1	0.045	0
DDHD2	0.014965	0.10955	0.146	0.098	1	0.048	0
CIR1	0.130527	0.109447	0.438	0.409	1	0.029	0
ZNF394	0.0647633	0.109372	0.384	0.356	1	0.028	0
SELENOT	0.016171	0.109302	0.429	0.371	1	0.058	0
PSMA1	0.0160322	0.109091	0.661	0.617	1	0.044	0
BCAS2	0.23248	0.109089	0.392	0.376	1	0.016	0
RAE1	0.00894206	0.108991	0.202	0.141	1	0.061	0
TNIP2	0.0489383	0.108843	0.227	0.189	1	0.038	0
FYCO1	0.00802636	0.108822	0.118	0.072	1	0.046	0
WDR36	0.0409299	0.108795	0.221	0.175	1	0.046	0
ZFR	0.0986742	0.108778	0.424	0.39	1	0.034	0
MDM2	0.0754115	0.10867	0.155	0.12	1	0.035	0
USP9X	0.070467	0.108587	0.291	0.249	1	0.042	0
NAA50	0.0182791	0.108564	0.188	0.139	1	0.049	0
DHX40	0.0507922	0.108506	0.205	0.165	1	0.04	0
KANSL2	0.0455373	0.108464	0.268	0.218	1	0.05	0
TFAM	0.0745392	0.108413	0.363	0.325	1	0.038	0
NDUFB8	0.0167774	0.108308	0.712	0.689	1	0.023	0
GTPBP4	0.128896	0.108158	0.235	0.203	1	0.032	0
MAPKAPK2	0.0920709	0.108117	0.201	0.17	1	0.031	0
PPP6R3	0.166562	0.108056	0.417	0.392	1	0.025	0
DIS3L2	0.00912234	0.107745	0.214	0.158	1	0.056	0
TNPO1	0.179009	0.107648	0.319	0.297	1	0.022	0
SLC46A3	0.0106716	0.107609	0.139	0.091	1	0.048	0
ZNF326	0.26321	0.107542	0.278	0.254	1	0.024	0
EI24	0.00743498	0.107386	0.212	0.148	1	0.064	0
BIN3	0.0163017	0.107276	0.108	0.069	1	0.039	0
PXN	0.293241	0.107138	0.323	0.318	1	0.005	0
GADD45B	0.133094	0.107137	0.448	0.419	1	0.029	0
VCP	0.0815346	0.107057	0.492	0.457	1	0.035	0
ZBP1	0.00540458	0.107032	0.142	0.089	1	0.053	0
BTF3	0.00124047	0.106636	0.982	0.986	1	0.004	0
ARRDC2	0.0433902	0.106557	0.558	0.505	1	0.053	0
SMPD4	0.0228049	0.106361	0.188	0.139	1	0.049	0
SRRM2	0.0235766	0.10633	0.837	0.849	1	0.012	0
ZNF92	0.10126	0.106325	0.186	0.153	1	0.033	0
MBTPS1	0.134571	0.10622	0.294	0.263	1	0.031	0
GMDS	0.0671057	0.106182	0.281	0.242	1	0.039	0
SPCS3	0.0328931	0.106157	0.368	0.318	1	0.05	0
LEMD2	0.0403475	0.106155	0.168	0.127	1	0.041	0
PIK3CD	0.0882489	0.106125	0.55	0.507	1	0.043	0
ZRANB2	0.243897	0.105968	0.591	0.584	1	0.007	0
TNFRSF10B	0.000910832	0.105821	0.102	0.048	1	0.054	0
POU2F1	0.047119	0.105636	0.186	0.148	1	0.038	0
BCL10	0.0165047	0.105579	0.235	0.179	1	0.056	0
ARHGAP5	0.012753	0.105519	0.221	0.165	1	0.056	0
TXNL4A	0.0746037	0.105499	0.466	0.438	1	0.028	0
NOL10	0.0197244	0.105344	0.148	0.103	1	0.045	0
AC139720.1	0.256051	0.10533	0.16	0.141	1	0.019	0
SLU7	0.0728444	0.105313	0.292	0.251	1	0.041	0
HIST1H1C	0.467247	0.105218	0.372	0.359	1	0.013	0
MMD	0.006584	0.105118	0.168	0.112	1	0.056	0
CENPV	0.00501748	0.105014	0.196	0.134	1	0.062	0
RASA2	0.0248153	0.104884	0.717	0.667	1	0.05	0
SNHG15	0.0666977	0.104847	0.395	0.359	1	0.036	0
SNHG1	0.0668284	0.104824	0.585	0.569	1	0.016	0
SEL1L	0.0133705	0.104807	0.247	0.184	1	0.063	0
FAM228B	0.062196	0.10479	0.129	0.096	1	0.033	0
PARP12	0.0835243	0.104712	0.197	0.163	1	0.034	0
GPR155	0.0229054	0.104557	0.193	0.144	1	0.049	0
PRELID3B	0.0869115	0.10454	0.244	0.208	1	0.036	0
NDST2	0.0185768	0.104491	0.169	0.12	1	0.049	0
MOB4	0.107867	0.104483	0.318	0.278	1	0.04	0
IFNAR1	0.12144	0.104444	0.315	0.282	1	0.033	0
UBN1	0.048717	0.104403	0.224	0.182	1	0.042	0
ATAD2B	0.127991	0.104359	0.273	0.244	1	0.029	0
TMEM192	0.0276741	0.104329	0.138	0.096	1	0.042	0
AC104162.2	0.00738699	0.104299	0.106	0.062	1	0.044	0
RPAIN	0.134708	0.104174	0.31	0.282	1	0.028	0
ANKRD36C	0.0266925	0.104129	0.2	0.151	1	0.049	0
HACL1	0.0734592	0.104122	0.164	0.129	1	0.035	0
AC131971.1	0.00353007	0.104074	0.111	0.062	1	0.049	0
MIOS	0.0305285	0.104022	0.171	0.127	1	0.044	0
TMEM128	0.0152847	0.10398	0.139	0.093	1	0.046	0
LUC7L3	0.201933	0.103955	0.597	0.562	1	0.035	0
RCN2	0.105317	0.103951	0.311	0.278	1	0.033	0
PICALM	0.0283957	0.103865	0.252	0.201	1	0.051	0
BLOC1S6	0.0864628	0.103826	0.245	0.208	1	0.037	0
PLP2	0.0801591	0.103694	0.446	0.407	1	0.039	0
ALPK1	0.0633032	0.103639	0.136	0.103	1	0.033	0
SIAH1	0.0263187	0.103484	0.207	0.158	1	0.049	0
CASP3	0.0364115	0.103382	0.134	0.096	1	0.038	0
DDX3X	0.060369	0.10335	0.622	0.565	1	0.057	0
ZNF507	0.0417134	0.103303	0.203	0.16	1	0.043	0
JTB	0.0785907	0.103198	0.622	0.608	1	0.014	0
RTTN	0.0347544	0.103183	0.135	0.096	1	0.039	0
GNL3	0.134841	0.103175	0.319	0.285	1	0.034	0
CIAO2B	0.122996	0.103163	0.371	0.349	1	0.022	0
GET4	0.0127683	0.103055	0.211	0.156	1	0.055	0
PPHLN1	0.0457045	0.102936	0.466	0.423	1	0.043	0
SVIL	0.143055	0.102904	0.223	0.194	1	0.029	0
RALGAPA1	0.102895	0.102882	0.326	0.292	1	0.034	0
CRADD	0.0206807	0.102796	0.114	0.074	1	0.04	0
ST8SIA4	0.0286318	0.102719	0.137	0.096	1	0.041	0
PPP1R35	0.104283	0.102714	0.429	0.395	1	0.034	0
RPS25	7.28591348684942e-09	0.102687	0.991	0.988	0.000266672	0.003	3.57402
STIM2	0.173964	0.102663	0.366	0.335	1	0.031	0
NAXE	0.0297319	0.102589	0.238	0.189	1	0.049	0
DPP9	0.00450456	0.102498	0.16	0.103	1	0.057	0
MNT	0.0137489	0.102473	0.114	0.072	1	0.042	0
CCDC137	0.112067	0.102374	0.159	0.129	1	0.03	0
NECAP1	0.0670322	0.102332	0.244	0.203	1	0.041	0
SNIP1	0.0720926	0.10233	0.168	0.134	1	0.034	0
PPM1A	0.123046	0.102305	0.17	0.141	1	0.029	0
AL450998.2	0.0934766	0.102194	0.234	0.201	1	0.033	0
INTS6	0.292486	0.102173	0.302	0.28	1	0.022	0
VPS13D	0.013793	0.102127	0.269	0.206	1	0.063	0
KDM5B	0.0700321	0.102093	0.139	0.108	1	0.031	0
FNDC3A	0.0671684	0.102027	0.304	0.261	1	0.043	0
VMP1	0.325004	0.101805	0.269	0.251	1	0.018	0
RB1	0.136327	0.101734	0.337	0.309	1	0.028	0
BRD1	0.0988568	0.101662	0.165	0.134	1	0.031	0
AHCTF1	0.0124612	0.101635	0.212	0.156	1	0.056	0
MYL12A	0.131061	0.101506	0.947	0.943	1	0.004	0
ARFGEF1	0.512056	0.101483	0.346	0.342	1	0.004	0
KDM3B	0.15378	0.101279	0.245	0.218	1	0.027	0
ABCE1	0.288496	0.101058	0.374	0.352	1	0.022	0
TBCB	0.0794515	0.101016	0.338	0.309	1	0.029	0
C16orf87	0.0488824	0.100989	0.172	0.132	1	0.04	0
RABAC1	0.144948	0.100964	0.5	0.488	1	0.012	0
KIF3A	0.018893	0.100913	0.102	0.065	1	0.037	0
BSDC1	0.184137	0.100827	0.242	0.218	1	0.024	0
URGCP	0.134922	0.100749	0.215	0.187	1	0.028	0
IWS1	0.102687	0.100591	0.188	0.153	1	0.035	0
ZNF26	0.036606	0.10046	0.103	0.069	1	0.034	0
NDE1	0.0449784	0.100398	0.277	0.234	1	0.043	0
PATL1	0.0260396	0.100162	0.169	0.124	1	0.045	0
THAP7	0.0231954	0.100155	0.318	0.263	1	0.055	0
TTF2	0.0328292	0.100137	0.11	0.074	1	0.036	0
PRPF4B	0.102023	0.100092	0.519	0.498	1	0.021	0
NFKBIB	0.0121682	0.100035	0.191	0.136	1	0.055	0
PLAAT4	0.0244065	-0.100002	0.689	0.73	1	0.041	0
BCKDHA	0.000482352	-0.100038	0.145	0.227	1	0.082	0
POLR2I	0.0782685	-0.100131	0.302	0.344	1	0.042	0
SET	0.0259538	-0.100233	0.795	0.859	1	0.064	0
DNAJC15	0.0147455	-0.100351	0.242	0.311	1	0.069	0
RERE	0.0115195	-0.100434	0.295	0.371	1	0.076	0
TXNRD1	0.014617	-0.100496	0.154	0.206	1	0.052	0
LIPA	0.00346585	-0.10051	0.195	0.273	1	0.078	0
ARL5A	0.0107914	-0.100519	0.221	0.292	1	0.071	0
ARL6IP6	0.00719336	-0.100555	0.125	0.182	1	0.057	0
PSMC5	0.0932937	-0.100615	0.411	0.464	1	0.053	0
AL592183.1	0.00017377	-0.100634	0.055	0.112	1	0.057	0
SAFB	0.0112665	-0.100867	0.235	0.304	1	0.069	0
NLRC3	0.0054057	-0.100893	0.124	0.182	1	0.058	0
OCIAD1	0.0466348	-0.100942	0.522	0.565	1	0.043	0
DECR1	0.0104374	-0.100957	0.275	0.347	1	0.072	0
STXBP3	0.00585512	-0.10098	0.197	0.266	1	0.069	0
SHOC2	0.022947	-0.100988	0.237	0.299	1	0.062	0
AHSA1	0.0121552	-0.101056	0.127	0.179	1	0.052	0
ATXN10	0.0211034	-0.101061	0.284	0.354	1	0.07	0
GRPEL2	0.0218053	-0.101095	0.092	0.132	1	0.04	0
RBCK1	0.00768246	-0.101101	0.327	0.407	1	0.08	0
ITPA	0.00289134	-0.10118	0.142	0.211	1	0.069	0
UQCRH	0.107904	-0.101229	0.742	0.78	1	0.038	0
SLAMF6	0.000668439	-0.101233	0.059	0.112	1	0.053	0
GON4L	0.00623239	-0.101273	0.236	0.313	1	0.077	0
MPPE1	0.0023151	-0.101337	0.146	0.215	1	0.069	0
MFSD12	0.00752981	-0.101383	0.178	0.244	1	0.066	0
MZT2B	0.0314514	-0.101754	0.895	0.921	1	0.026	0
BAG1	0.017575	-0.101787	0.194	0.249	1	0.055	0
SNUPN	0.00177244	-0.101907	0.081	0.136	1	0.055	0
RETREG2	0.0183632	-0.102073	0.234	0.301	1	0.067	0
HPCAL1	0.00117427	-0.102375	0.319	0.428	1	0.109	0
TBCD	0.00786271	-0.102481	0.14	0.201	1	0.061	0
NRBP1	0.0230713	-0.102567	0.23	0.287	1	0.057	0
MORC2	0.00215273	-0.102728	0.078	0.129	1	0.051	0
CDIP1	0.0141152	-0.102755	0.104	0.151	1	0.047	0
SLC18B1	0.00226851	-0.102785	0.061	0.108	1	0.047	0
OXNAD1	0.0990081	-0.102819	0.678	0.72	1	0.042	0
LRIF1	0.000934897	-0.102832	0.066	0.12	1	0.054	0
PTK2B	0.00298348	-0.102922	0.179	0.254	1	0.075	0
NCF1	0.105514	-0.103003	0.27	0.316	1	0.046	0
ARPC4	0.00876995	-0.103096	0.358	0.44	1	0.082	0
REPIN1	0.00269335	-0.103202	0.158	0.227	1	0.069	0
AIDA	0.0652092	-0.103214	0.162	0.203	1	0.041	0
PDAP1	0.0777883	-0.103227	0.281	0.34	1	0.059	0
PRDX5	0.0273231	-0.1034	0.397	0.471	1	0.074	0
PRR5	0.000272814	-0.103438	0.078	0.144	1	0.066	0
ITGAL	0.00756213	-0.103461	0.179	0.249	1	0.07	0
TMBIM1	0.00465886	-0.103502	0.134	0.196	1	0.062	0
ZFAND2B	0.0171293	-0.103503	0.234	0.304	1	0.07	0
EBAG9	0.0353036	-0.103593	0.146	0.189	1	0.043	0
HGS	0.0304617	-0.103708	0.179	0.232	1	0.053	0
MRPL58	0.0178695	-0.103771	0.135	0.184	1	0.049	0
LDLRAD4	0.0632751	-0.103812	0.25	0.299	1	0.049	0
SLC25A39	0.0672769	-0.103848	0.325	0.371	1	0.046	0
SDHD	0.0575206	-0.103874	0.365	0.423	1	0.058	0
PPIH	0.00484968	-0.103875	0.254	0.335	1	0.081	0
BRD4	0.0277186	-0.103903	0.487	0.555	1	0.068	0
DNAJB9	0.0255326	-0.103975	0.242	0.301	1	0.059	0
MTA2	0.0277546	-0.104033	0.134	0.179	1	0.045	0
ADA	0.00745025	-0.104082	0.126	0.182	1	0.056	0
TRIP11	0.0139169	-0.104112	0.215	0.28	1	0.065	0
IARS2	0.0137811	-0.104252	0.159	0.218	1	0.059	0
TEX264	0.00333237	-0.104299	0.188	0.261	1	0.073	0
NOA1	0.00727498	-0.104333	0.149	0.208	1	0.059	0
JMJD7	0.00033286	-0.104487	0.081	0.144	1	0.063	0
ACYP2	0.00273937	-0.104682	0.235	0.323	1	0.088	0
DBNL	0.00271281	-0.104714	0.33	0.423	1	0.093	0
HSD17B11	0.179033	-0.104747	0.367	0.4	1	0.033	0
DELE1	0.0313012	-0.104838	0.154	0.201	1	0.047	0
SETD5	0.0181856	-0.105017	0.241	0.301	1	0.06	0
PRPSAP1	0.000467623	-0.105163	0.095	0.163	1	0.068	0
S100A6	0.00661261	-0.105212	0.859	0.916	1	0.057	0
RAB29	0.00276996	-0.105283	0.096	0.153	1	0.057	0
OTUD1	8.27328575399125e-05	-0.105304	0.078	0.148	1	0.07	0
ABCG1	3.88989018953673e-05	-0.105353	0.088	0.167	1	0.079	0
TRPV2	0.00490644	-0.105403	0.101	0.156	1	0.055	0
L3MBTL3	0.00379216	-0.105594	0.165	0.237	1	0.072	0
URM1	0.0448319	-0.105605	0.309	0.366	1	0.057	0
CMC1	0.023414	-0.105614	0.107	0.151	1	0.044	0
PDIA4	0.0221165	-0.105715	0.165	0.218	1	0.053	0
SRGN	0.0350168	-0.105749	0.641	0.687	1	0.046	0
TGDS	0.00411922	-0.105786	0.094	0.144	1	0.05	0
AC245297.3	0.00579562	-0.106	0.206	0.282	1	0.076	0
AL691403.1	0.0254806	-0.106096	0.156	0.206	1	0.05	0
CBX1	0.00047564	-0.106193	0.076	0.136	1	0.06	0
FARSA	0.000235246	-0.106194	0.101	0.175	1	0.074	0
ILVBL	0.00144728	-0.106227	0.056	0.103	1	0.047	0
TNFRSF1A	0.000386159	-0.10625	0.056	0.11	1	0.054	0
NSUN6	0.00185592	-0.106512	0.128	0.194	1	0.066	0
ZNF384	0.00271174	-0.106563	0.146	0.215	1	0.069	0
ENOSF1	0.00484985	-0.10658	0.161	0.225	1	0.064	0
CLEC11A	0.00158572	-0.106614	0.085	0.141	1	0.056	0
KDELR1	0.0308498	-0.106631	0.266	0.328	1	0.062	0
GMPR2	0.00376639	-0.106746	0.146	0.211	1	0.065	0
EPS15L1	0.0214374	-0.106805	0.113	0.158	1	0.045	0
HSPD1	0.0108203	-0.106854	0.406	0.49	1	0.084	0
MPHOSPH8	0.0194677	-0.106921	0.589	0.677	1	0.088	0
ZNF609	0.0558052	-0.107019	0.236	0.289	1	0.053	0
STK26	0.00397131	-0.107099	0.154	0.222	1	0.068	0
LEF1-AS1	0.18208	-0.107121	0.364	0.404	1	0.04	0
GTF2H5	5.57191414900042e-05	-0.10719	0.099	0.182	1	0.083	0
PRR12	0.00130573	-0.107246	0.106	0.17	1	0.064	0
TAOK3	0.0806627	-0.107349	0.33	0.383	1	0.053	0
ELP4	0.0570795	-0.107435	0.178	0.225	1	0.047	0
POLR3GL	0.0214071	-0.107462	0.362	0.428	1	0.066	0
THOC3	0.0312445	-0.107483	0.241	0.304	1	0.063	0
KLHL6	0.00128942	-0.107558	0.081	0.136	1	0.055	0
AD000090.1	1.75557859422894e-05	-0.107738	0.045	0.105	0.642559	0.06	0.192087
PRR14L	0.0957594	-0.107762	0.133	0.165	1	0.032	0
PPIE	0.0138956	-0.10786	0.166	0.218	1	0.052	0
XAF1	0.0294009	-0.107872	0.191	0.242	1	0.051	0
RBM5	0.0245938	-0.107943	0.161	0.211	1	0.05	0
RUNX1	0.0349023	-0.107943	0.364	0.435	1	0.071	0
SNRPB2	0.0313177	-0.107992	0.416	0.49	1	0.074	0
UBXN2B	0.00360934	-0.108003	0.074	0.122	1	0.048	0
UNC50	0.00772694	-0.108014	0.139	0.196	1	0.057	0
YWHAB	0.00778741	-0.108025	0.813	0.866	1	0.053	0
FAM120AOS	0.00447631	-0.108129	0.203	0.275	1	0.072	0
BRD2	0.00720575	-0.10843	0.362	0.445	1	0.083	0
ARAP1	0.00048715	-0.108431	0.068	0.124	1	0.056	0
INTS9	0.000241108	-0.10845	0.048	0.1	1	0.052	0
ASAH1	0.0112223	-0.108489	0.21	0.273	1	0.063	0
OFD1	0.122335	-0.108542	0.27	0.311	1	0.041	0
LINC01409	0.00575729	-0.108549	0.092	0.141	1	0.049	0
OMA1	7.50320306047487e-05	-0.108597	0.056	0.117	1	0.061	0
LINC00476	0.00216508	-0.108671	0.149	0.222	1	0.073	0
TRIM28	0.0230321	-0.108674	0.423	0.498	1	0.075	0
MFSD10	0.0362024	-0.108725	0.195	0.246	1	0.051	0
ARL2	0.00145835	-0.108774	0.157	0.237	1	0.08	0
TJAP1	0.00068913	-0.108797	0.073	0.129	1	0.056	0
FTO	0.176419	-0.10886	0.189	0.22	1	0.031	0
SPINT2	0.0222219	-0.108904	0.297	0.368	1	0.071	0
TMEM159	0.000477458	-0.10905	0.066	0.122	1	0.056	0
AC025171.1	0.0043458	-0.109127	0.102	0.156	1	0.054	0
SNAP47	0.000607152	-0.109226	0.066	0.12	1	0.054	0
CCDC90B	0.008159	-0.109237	0.1	0.151	1	0.051	0
FNBP1	0.00842655	-0.109302	0.62	0.694	1	0.074	0
DDX39B	0.0116073	-0.109314	0.526	0.622	1	0.096	0
RNF181	0.0249926	-0.109377	0.228	0.285	1	0.057	0
MTERF4	0.0144121	-0.109455	0.381	0.467	1	0.086	0
RPA1	0.0206919	-0.109586	0.192	0.246	1	0.054	0
DHRS4-AS1	0.0251678	-0.109606	0.104	0.146	1	0.042	0
MAP2K2	0.023337	-0.109756	0.448	0.526	1	0.078	0
CPSF1	0.00180859	-0.10982	0.118	0.182	1	0.064	0
GPR174	0.00508459	-0.109955	0.196	0.268	1	0.072	0
SNAP29	0.000103929	-0.110113	0.086	0.158	1	0.072	0
POLR2E	0.00133426	-0.110114	0.272	0.371	1	0.099	0
TMC6	0.065544	-0.11016	0.526	0.584	1	0.058	0
HNRNPUL2	0.0615014	-0.110161	0.295	0.342	1	0.047	0
SCML4	0.0257346	-0.110284	0.568	0.632	1	0.064	0
ZNF512	0.000635232	-0.110355	0.096	0.163	1	0.067	0
TCEAL8	0.000773759	-0.110484	0.096	0.16	1	0.064	0
GSK3B	0.00904123	-0.110497	0.259	0.333	1	0.074	0
TRIM52	0.00215601	-0.110592	0.098	0.156	1	0.058	0
SLC35A1	0.000285873	-0.1106	0.074	0.136	1	0.062	0
TMCO1	0.00753504	-0.110622	0.213	0.28	1	0.067	0
CARD11	0.0178501	-0.110716	0.214	0.273	1	0.059	0
CGGBP1	0.116858	-0.110767	0.449	0.498	1	0.049	0
UNC13D	0.00223165	-0.110835	0.091	0.146	1	0.055	0
BAG6	0.00480692	-0.110852	0.251	0.33	1	0.079	0
SETD3	0.0027837	-0.110861	0.085	0.136	1	0.051	0
NBEAL1	0.000573961	-0.110896	0.156	0.242	1	0.086	0
DTYMK	6.67342981673189e-05	-0.11095	0.046	0.103	1	0.057	0
STYX	0.0481516	-0.110961	0.208	0.258	1	0.05	0
DPM3	0.00803931	-0.111072	0.191	0.256	1	0.065	0
MATR3.1	0.00472022	-0.111171	0.29	0.368	1	0.078	0
AFAP1	3.94392909807769e-05	-0.111213	0.051	0.112	1	0.061	0
USP1	0.00934709	-0.111262	0.219	0.289	1	0.07	0
TRAF5	0.00868218	-0.111363	0.104	0.153	1	0.049	0
SF3B3	0.00712825	-0.11156	0.197	0.263	1	0.066	0
SLA2	3.62523536210405e-05	-0.111566	0.057	0.122	1	0.065	0
MAP3K11	0.00142859	-0.111581	0.106	0.17	1	0.064	0
PHB	0.0587059	-0.111636	0.253	0.304	1	0.051	0
UBLCP1	0.00736696	-0.111686	0.191	0.256	1	0.065	0
CISD3	0.00121277	-0.112213	0.091	0.151	1	0.06	0
MTFR1L	0.000148558	-0.11244	0.077	0.144	1	0.067	0
MINDY2	0.00345148	-0.112478	0.109	0.165	1	0.056	0
BSCL2	0.00541423	-0.1127	0.111	0.165	1	0.054	0
NR1D1	0.00613471	-0.11277	0.09	0.139	1	0.049	0
SMIM26	0.0220031	-0.112818	0.554	0.62	1	0.066	0
IPCEF1	0.00808997	-0.112831	0.287	0.366	1	0.079	0
FBXL6	0.000113117	-0.112867	0.068	0.134	1	0.066	0
MAP11	0.00503766	-0.112891	0.11	0.165	1	0.055	0
DEK	0.00857296	-0.113179	0.442	0.522	1	0.08	0
CFL1	0.00230904	-0.113231	0.941	0.974	1	0.033	0
RNF138	0.00972591	-0.113332	0.367	0.45	1	0.083	0
HSPB11	0.0011326	-0.113348	0.16	0.239	1	0.079	0
CCDC167	2.08911425188564e-06	-0.113396	0.068	0.151	0.0764637	0.083	1.11654
IMMP1L	0.0117107	-0.113411	0.115	0.163	1	0.048	0
ZFP36L1	0.0459109	-0.11364	0.73	0.756	1	0.026	0
LSM10	0.00068155	-0.113717	0.112	0.182	1	0.07	0
HMG20B	0.000839866	-0.113793	0.144	0.22	1	0.076	0
TRABD2A	0.0446493	-0.113829	0.621	0.67	1	0.049	0
MDH1	0.0264715	-0.113903	0.336	0.395	1	0.059	0
PLEKHB1	0.00460213	-0.113919	0.183	0.254	1	0.071	0
PPP3CC	0.0390187	-0.113947	0.37	0.435	1	0.065	0
MBD4	0.136554	-0.113972	0.264	0.301	1	0.037	0
MOB2	0.0127324	-0.114039	0.188	0.249	1	0.061	0
ESF1	0.0566493	-0.114286	0.196	0.239	1	0.043	0
CAMK2G	0.0139398	-0.114334	0.166	0.222	1	0.056	0
AC005842.1	0.000308264	-0.114417	0.093	0.163	1	0.07	0
METTL5	0.00456854	-0.114602	0.199	0.27	1	0.071	0
NCOA7	0.0754192	-0.11467	0.144	0.179	1	0.035	0
PHYH	0.000114536	-0.114817	0.063	0.124	1	0.061	0
GRAP2	0.0213805	-0.11491	0.259	0.325	1	0.066	0
SRI	0.00476991	-0.114989	0.284	0.366	1	0.082	0
TASOR	0.0104653	-0.115053	0.299	0.368	1	0.069	0
LMAN2	0.0205948	-0.115066	0.347	0.414	1	0.067	0
AP2M1	0.0318146	-0.115175	0.413	0.481	1	0.068	0
ZCCHC17	0.00440567	-0.115256	0.111	0.167	1	0.056	0
AC083798.2	0.00135328	-0.115412	0.106	0.167	1	0.061	0
TPRKB	0.0122789	-0.115431	0.166	0.218	1	0.052	0
LRMP	0.000340403	-0.115583	0.107	0.177	1	0.07	0
PWWP3A	5.94755086416698e-05	-0.115754	0.05	0.11	1	0.06	0
RASSF2	0.000298891	-0.115822	0.053	0.105	1	0.052	0
MFNG	0.0105673	-0.115826	0.433	0.51	1	0.077	0
WDR61	0.00510449	-0.115839	0.191	0.258	1	0.067	0
TARSL2	0.0225135	-0.115849	0.263	0.321	1	0.058	0
SDHAF3	0.00267639	-0.115872	0.097	0.153	1	0.056	0
SIT1	0.0197151	-0.115935	0.138	0.187	1	0.049	0
C4orf3	0.022871	-0.115939	0.594	0.658	1	0.064	0
MYO1G	0.0145039	-0.115994	0.214	0.278	1	0.064	0
LASP1	0.00103535	-0.116004	0.094	0.153	1	0.059	0
ACSL5	0.00133658	-0.116123	0.085	0.141	1	0.056	0
S1PR1	0.0289964	-0.116237	0.612	0.66	1	0.048	0
PRDX1	0.00337389	-0.116301	0.314	0.407	1	0.093	0
ABCD4	0.0057665	-0.116385	0.1	0.153	1	0.053	0
MRPS36	0.0371686	-0.116465	0.182	0.23	1	0.048	0
PGLS	0.012634	-0.116508	0.379	0.447	1	0.068	0
CEP290	0.00225377	-0.116532	0.07	0.12	1	0.05	0
CDIPT	0.00164449	-0.116619	0.169	0.249	1	0.08	0
FAM98C	0.00528041	-0.11669	0.134	0.191	1	0.057	0
PRDX2	0.00955206	-0.116811	0.544	0.648	1	0.104	0
MANF	0.0051137	-0.116984	0.133	0.194	1	0.061	0
MAEA	0.00112275	-0.117015	0.133	0.203	1	0.07	0
PPT1	0.00582867	-0.117184	0.306	0.39	1	0.084	0
ACAP2	0.0247747	-0.117294	0.413	0.495	1	0.082	0
GKAP1	0.00452711	-0.117324	0.125	0.184	1	0.059	0
MED29	0.00237519	-0.117336	0.093	0.148	1	0.055	0
MEN1	0.000107898	-0.11741	0.07	0.134	1	0.064	0
MGST3	0.00497997	-0.117475	0.209	0.28	1	0.071	0
TATDN1	0.011321	-0.117634	0.227	0.297	1	0.07	0
ECHDC1	0.000833297	-0.117659	0.158	0.239	1	0.081	0
TXNDC12	0.00356204	-0.117796	0.196	0.273	1	0.077	0
SPART	0.00256288	-0.117906	0.104	0.16	1	0.056	0
PRPF6	0.00689994	-0.11791	0.328	0.407	1	0.079	0
MRPL24	0.0134703	-0.118004	0.142	0.194	1	0.052	0
ABHD17A	0.0152711	-0.118026	0.51	0.577	1	0.067	0
UQCRB	0.000363605	-0.118049	0.947	0.964	1	0.017	0
ACAA1	0.0121478	-0.118115	0.23	0.292	1	0.062	0
MRPL33	0.0244628	-0.118124	0.367	0.431	1	0.064	0
MCRS1	0.000305246	-0.118225	0.142	0.227	1	0.085	0
ABCA7	0.000163045	-0.118245	0.061	0.12	1	0.059	0
POLRMT	0.000288115	-0.118303	0.102	0.175	1	0.073	0
EXOC7	0.0152806	-0.118391	0.205	0.263	1	0.058	0
LPXN	0.00496551	-0.118612	0.293	0.378	1	0.085	0
MRPL51	0.000322314	-0.118623	0.183	0.278	1	0.095	0
GPSM3	0.00154133	-0.11867	0.9	0.947	1	0.047	0
SHKBP1	0.00328578	-0.118739	0.259	0.344	1	0.085	0
ARRDC3-AS1	0.00204111	-0.11876	0.075	0.127	1	0.052	0
EIF4E3	0.00421952	-0.11899	0.215	0.282	1	0.067	0
ABI1	0.0208341	-0.11912	0.351	0.438	1	0.087	0
NUP62	0.000189296	-0.119131	0.108	0.182	1	0.074	0
RHOT2	0.0726345	-0.119184	0.247	0.289	1	0.042	0
LYPLA2	0.00185178	-0.119353	0.169	0.246	1	0.077	0
TPD52L2	0.000110986	-0.119401	0.089	0.16	1	0.071	0
MT2A	0.00599665	-0.11947	0.326	0.414	1	0.088	0
RNASEH2B	0.0123208	-0.119512	0.236	0.304	1	0.068	0
ILF3-DT	0.0218545	-0.119666	0.358	0.426	1	0.068	0
MRPL48	0.00518308	-0.119808	0.122	0.179	1	0.057	0
CHCHD7	0.00310969	-0.119847	0.223	0.306	1	0.083	0
KRI1	0.00053457	-0.120019	0.161	0.244	1	0.083	0
POM121C	0.00187317	-0.120039	0.176	0.249	1	0.073	0
SRP9	0.00935324	-0.120112	0.64	0.713	1	0.073	0
INPP4A	0.0602807	-0.120188	0.281	0.328	1	0.047	0
WIPF1	0.0291498	-0.120314	0.602	0.651	1	0.049	0
APEX1	0.027323	-0.120517	0.514	0.565	1	0.051	0
WAC-AS1	0.00153197	-0.120568	0.117	0.179	1	0.062	0
SPAG7	0.00390311	-0.120731	0.215	0.289	1	0.074	0
LRRC8D	0.000531676	-0.12098	0.144	0.22	1	0.076	0
CNIH4	0.00908785	-0.121075	0.115	0.165	1	0.05	0
HDAC2	0.000624912	-0.121145	0.188	0.273	1	0.085	0
C15orf40	0.00683266	-0.121229	0.195	0.261	1	0.066	0
COA3	0.000224763	-0.121352	0.079	0.144	1	0.065	0
NAA60	0.0009155	-0.121484	0.104	0.167	1	0.063	0
AP2A2	0.000247051	-0.12157	0.113	0.189	1	0.076	0
ZBED5	0.0069059	-0.121756	0.174	0.239	1	0.065	0
MPC1	0.0139607	-0.121844	0.191	0.251	1	0.06	0
ILK	0.000281878	-0.122118	0.087	0.151	1	0.064	0
MED16	0.0019447	-0.122211	0.127	0.194	1	0.067	0
TBCA	0.00229422	-0.122306	0.573	0.667	1	0.094	0
RPN1	0.00209314	-0.122329	0.285	0.38	1	0.095	0
AC253572.2	0.00148156	-0.122343	0.089	0.144	1	0.055	0
VPS72	6.34129985500584e-05	-0.122362	0.082	0.153	1	0.071	0
TRAPPC3	0.0079789	-0.122647	0.192	0.258	1	0.066	0
VPS4B	0.00687831	-0.122858	0.218	0.287	1	0.069	0
LRP10	0.00756572	-0.122877	0.361	0.447	1	0.086	0
DDX27	0.00200397	-0.123015	0.19	0.27	1	0.08	0
DGKA	0.00135112	-0.123059	0.582	0.67	1	0.088	0
SPNS3	0.000511363	-0.123182	0.076	0.134	1	0.058	0
PFDN1	0.0225648	-0.123281	0.277	0.337	1	0.06	0
CCT6A	0.000884654	-0.123308	0.315	0.421	1	0.106	0
IPO7	0.0108992	-0.123427	0.234	0.297	1	0.063	0
CDK2AP2	0.000816754	-0.123443	0.082	0.141	1	0.059	0
PABPC4	0.0167091	-0.123448	0.406	0.474	1	0.068	0
PCNX2	0.05571	-0.123477	0.133	0.172	1	0.039	0
PTEN	0.0127807	-0.123508	0.297	0.364	1	0.067	0
SUGT1	0.0108092	-0.123554	0.173	0.23	1	0.057	0
ZGPAT	0.00617271	-0.12365	0.174	0.242	1	0.068	0
COG8	0.00249142	-0.123902	0.094	0.148	1	0.054	0
ATP6V1C1	0.0001307	-0.12398	0.076	0.141	1	0.065	0
CISH	0.0305968	-0.124019	0.094	0.132	1	0.038	0
PTPRC	0.00107852	-0.124178	0.975	0.983	1	0.008	0
DDX18	0.0163903	-0.124247	0.533	0.62	1	0.087	0
NAPA	0.0319937	-0.124622	0.296	0.356	1	0.06	0
ITGB2	0.00497814	-0.125076	0.722	0.768	1	0.046	0
TYK2	5.57838167650576e-06	-0.125186	0.063	0.136	0.204174	0.073	0.689999
SNHG30	5.09226861890314e-06	-0.125212	0.061	0.136	0.186382	0.075	0.729596
CABIN1	0.044658	-0.125248	0.23	0.282	1	0.052	0
MPV17	8.86395686967132e-05	-0.125251	0.099	0.175	1	0.076	0
EVI2B	0.0208843	-0.12529	0.416	0.495	1	0.079	0
YIPF3	0.00207203	-0.125403	0.14	0.208	1	0.068	0
PYCR2	0.00439847	-0.125493	0.28	0.354	1	0.074	0
IRF3	0.000677058	-0.125498	0.23	0.325	1	0.095	0
MBD5	0.00793787	-0.125584	0.344	0.431	1	0.087	0
CENPT	0.00970473	-0.125706	0.222	0.289	1	0.067	0
LMF2	0.007389	-0.126045	0.248	0.325	1	0.077	0
SERPINB6	0.00361998	-0.126087	0.177	0.249	1	0.072	0
PCBP1-AS1	0.0126746	-0.126151	0.192	0.251	1	0.059	0
PANK2	0.023204	-0.126222	0.146	0.189	1	0.043	0
ORC4	0.00433123	-0.126258	0.154	0.215	1	0.061	0
POLR2G	0.00204251	-0.126349	0.247	0.335	1	0.088	0
RAB5B	0.000181455	-0.126367	0.141	0.227	1	0.086	0
RGL4	0.00033087	-0.126782	0.139	0.22	1	0.081	0
NOC3L	0.000158627	-0.12687	0.062	0.12	1	0.058	0
VKORC1	0.000655327	-0.126982	0.119	0.191	1	0.072	0
ANKZF1	0.00212098	-0.127041	0.132	0.199	1	0.067	0
PRELID1	0.00657862	-0.127119	0.354	0.433	1	0.079	0
KRBOX4	2.67221015449266e-05	-0.127253	0.083	0.158	0.978056	0.075	0.00963644
EHD1	0.000529273	-0.127532	0.12	0.191	1	0.071	0
PRKACB	0.00551219	-0.127535	0.395	0.478	1	0.083	0
KXD1	0.0179154	-0.127684	0.243	0.299	1	0.056	0
ZNF568	8.28498878257458e-06	-0.127689	0.041	0.103	0.303239	0.062	0.518215
MTMR14	0.0124707	-0.127706	0.192	0.254	1	0.062	0
SREBF1	0.00139263	-0.127869	0.142	0.211	1	0.069	0
SH2B1	0.00628571	-0.127976	0.166	0.227	1	0.061	0
NDUFC1	0.0180592	-0.127999	0.478	0.56	1	0.082	0
ANAPC11	0.0026456	-0.128121	0.287	0.38	1	0.093	0
VPS26B	0.00138167	-0.128143	0.167	0.242	1	0.075	0
ELP3	2.02093943378358e-05	-0.128235	0.058	0.124	0.739684	0.066	0.130954
USP20	0.003681	-0.128348	0.181	0.254	1	0.073	0
XPA	0.00449716	-0.128449	0.241	0.321	1	0.08	0
TNFAIP8L1	5.74354115964469e-06	-0.128504	0.042	0.105	0.210219	0.063	0.677327
EDAR	5.3297638579813e-05	-0.12853	0.058	0.12	1	0.062	0
CLNS1A	0.0137577	-0.128612	0.388	0.469	1	0.081	0
FAM204A	0.0210696	-0.128738	0.29	0.347	1	0.057	0
CDC73	0.0076044	-0.128798	0.265	0.337	1	0.072	0
UBE2D2	0.0233988	-0.128823	0.778	0.84	1	0.062	0
ING4	0.00046134	-0.128828	0.138	0.22	1	0.082	0
GTF3C6	0.000769655	-0.12884	0.175	0.258	1	0.083	0
SHISA5	0.0225472	-0.128848	0.407	0.476	1	0.069	0
ITM2C	5.91020619998859e-05	-0.12915	0.1	0.179	1	0.079	0
PRIM1	1.72436377672466e-08	-0.129342	0.044	0.129	0.000631134	0.085	3.19988
GPATCH11	1.83223468348526e-05	-0.129388	0.054	0.12	0.670616	0.066	0.173526
ATP2A3	0.0035658	-0.129647	0.245	0.323	1	0.078	0
SRP14	0.000193421	-0.129703	0.895	0.921	1	0.026	0
THEMIS	0.00794396	-0.129741	0.377	0.45	1	0.073	0
PCID2	0.00476275	-0.129972	0.133	0.191	1	0.058	0
SEMA4D	0.0795042	-0.130034	0.453	0.514	1	0.061	0
CHMP1A	2.07860085587022e-05	-0.130203	0.082	0.16	0.760789	0.078	0.118736
CDC5L	0.00286981	-0.130353	0.145	0.208	1	0.063	0
PPP4C	0.00238039	-0.130449	0.296	0.38	1	0.084	0
RPS6KA1	0.00289923	-0.130913	0.119	0.177	1	0.058	0
SUMO1	0.000946121	-0.131099	0.374	0.476	1	0.102	0
MTIF3	0.0061572	-0.131218	0.18	0.246	1	0.066	0
USE1	0.000606327	-0.13123	0.132	0.206	1	0.074	0
SSRP1	0.00479601	-0.131242	0.245	0.325	1	0.08	0
LDHB	0.000118521	-0.131255	0.969	0.99	1	0.021	0
ELOB	0.00481124	-0.131275	0.695	0.766	1	0.071	0
VPS45	1.42110096028417e-05	-0.131339	0.052	0.117	0.520137	0.065	0.283882
PRCC	9.71674113548991e-05	-0.131397	0.129	0.213	1	0.084	0
SLC38A10	0.00305845	-0.131499	0.103	0.16	1	0.057	0
SLC4A1AP	0.00187673	-0.131527	0.117	0.179	1	0.062	0
FRA10AC1	0.00177285	-0.131688	0.154	0.222	1	0.068	0
DDX5	4.10403036041876e-06	-0.131773	0.989	0.993	0.150212	0.004	0.823296
COMMD4	0.000207488	-0.131814	0.069	0.132	1	0.063	0
AL451165.2	5.14979689236251e-06	-0.131817	0.039	0.1	0.188488	0.061	0.724717
LINC00667	0.00150591	-0.131874	0.201	0.282	1	0.081	0
ARL15	0.0713094	-0.13189	0.147	0.187	1	0.04	0
STAMBP	7.89845689877037e-05	-0.131892	0.088	0.16	1	0.072	0
U2AF2	0.00351808	-0.131983	0.277	0.354	1	0.077	0
KMT2E-AS1	0.000246735	-0.132231	0.131	0.208	1	0.077	0
TIA1	0.00230565	-0.132401	0.176	0.249	1	0.073	0
GBP1	0.00737592	-0.132473	0.138	0.196	1	0.058	0
SDCCAG8	0.00229895	-0.132474	0.203	0.285	1	0.082	0
ESD	0.0495755	-0.132667	0.369	0.421	1	0.052	0
EML2	4.09084819269517e-05	-0.132688	0.054	0.117	1	0.063	0
SAE1	0.000915195	-0.132714	0.219	0.311	1	0.092	0
SULT1B1	0.000679549	-0.132719	0.1	0.165	1	0.065	0
CXXC1	0.00195974	-0.132728	0.145	0.213	1	0.068	0
RNF187	0.00147865	-0.132883	0.216	0.304	1	0.088	0
SBNO1-AS1	3.77488225308575e-07	-0.132926	0.048	0.124	0.0138164	0.076	1.8596
FKBP4	0.000481098	-0.133011	0.087	0.148	1	0.061	0
MAP2K1	0.000272956	-0.133115	0.17	0.258	1	0.088	0
MAD1L1	0.00603468	-0.133265	0.394	0.471	1	0.077	0
PYURF	0.00441374	-0.133304	0.444	0.541	1	0.097	0
THYN1	0.00417985	-0.133325	0.223	0.301	1	0.078	0
SMU1	0.0046445	-0.133531	0.277	0.352	1	0.075	0
CYBA	0.0293308	-0.133568	0.767	0.813	1	0.046	0
SUCLG1	0.000537233	-0.133804	0.198	0.282	1	0.084	0
PHF11	0.0212746	-0.133839	0.307	0.371	1	0.064	0
ELP6	0.000596549	-0.134077	0.08	0.139	1	0.059	0
EPHA1-AS1	0.0621967	-0.134125	0.108	0.141	1	0.033	0
COPZ1	0.00182782	-0.134232	0.186	0.266	1	0.08	0
ATP5PB	0.00631688	-0.134241	0.495	0.589	1	0.094	0
NDUFB2	0.00891457	-0.134372	0.504	0.565	1	0.061	0
COX5A	0.0414411	-0.134564	0.439	0.493	1	0.054	0
PLXDC1	4.219588027547e-05	-0.134704	0.078	0.151	1	0.073	0
ZNF581	0.00323963	-0.134737	0.166	0.234	1	0.068	0
ASF1A	0.0115968	-0.134775	0.186	0.242	1	0.056	0
OVCA2	0.000188481	-0.1349	0.103	0.175	1	0.072	0
WASHC3	0.00156583	-0.13493	0.153	0.222	1	0.069	0
SLFN5	0.00615249	-0.134939	0.403	0.49	1	0.087	0
PTGER4	0.130042	-0.134998	0.303	0.337	1	0.034	0
GBP5	0.0160379	-0.135073	0.245	0.311	1	0.066	0
CPNE1	0.000624143	-0.135091	0.263	0.361	1	0.098	0
ATF6B	0.00301305	-0.135268	0.279	0.361	1	0.082	0
BMT2	0.00286764	-0.135311	0.114	0.17	1	0.056	0
DHRS7	0.00977779	-0.135363	0.234	0.301	1	0.067	0
LEF1	0.0015936	-0.135781	0.932	0.931	1	0.001	0
KRTCAP2	0.00413024	-0.135828	0.554	0.648	1	0.094	0
PRR13	0.00354217	-0.135936	0.633	0.691	1	0.058	0
RAD51C	2.77134543845962e-05	-0.135936	0.089	0.167	1	0.078	0
TMEM170A	0.000184104	-0.135948	0.114	0.189	1	0.075	0
MAGED2	0.00020538	-0.135989	0.144	0.227	1	0.083	0
MEA1	0.000718215	-0.136065	0.185	0.268	1	0.083	0
PPP1CA	0.00591797	-0.136152	0.453	0.529	1	0.076	0
TALDO1	0.000896317	-0.136346	0.278	0.376	1	0.098	0
RNASEH2C	0.000345396	-0.136425	0.169	0.256	1	0.087	0
PACS1	0.000314473	-0.136504	0.561	0.682	1	0.121	0
HDAC10	0.00251468	-0.136542	0.142	0.208	1	0.066	0
CNIH1	0.0391683	-0.136692	0.304	0.359	1	0.055	0
ACLY	0.0455789	-0.136813	0.117	0.158	1	0.041	0
HDAC7	0.000789225	-0.136861	0.228	0.311	1	0.083	0
HOXB2	2.45337091381526e-05	-0.1369	0.082	0.158	0.897958	0.076	0.0467438
RPF2	0.000831173	-0.136965	0.083	0.141	1	0.058	0
CD53	0.00172704	-0.137041	0.518	0.61	1	0.092	0
HSD17B4	1.25302731970145e-07	-0.13709	0.033	0.103	0.00458621	0.07	2.33855
GRINA	0.0007852	-0.137155	0.205	0.292	1	0.087	0
CTDSP2	0.00182876	-0.137161	0.209	0.285	1	0.076	0
NDUFV3	0.0126672	-0.137171	0.137	0.187	1	0.05	0
CTLA4	4.62431798729869e-05	-0.137179	0.082	0.153	1	0.071	0
OAS2	5.96557910266667e-05	-0.137347	0.068	0.134	1	0.066	0
ACADVL	0.00227729	-0.13741	0.293	0.38	1	0.087	0
DYNC1I2	2.56083975855793e-06	-0.137424	0.064	0.144	0.0937293	0.08	1.02812
ATPAF1	0.00184741	-0.137762	0.177	0.254	1	0.077	0
LSP1	0.00261463	-0.137808	0.838	0.89	1	0.052	0
MRPL23	0.000391634	-0.137812	0.146	0.227	1	0.081	0
CAPN10	6.49755128663964e-05	-0.137862	0.053	0.112	1	0.059	0
MEAF6	0.0338353	-0.137949	0.275	0.33	1	0.055	0
CLTB	0.00472293	-0.13805	0.267	0.349	1	0.082	0
RAB11B	0.00135049	-0.138082	0.346	0.45	1	0.104	0
ATP5MPL	0.00321186	-0.138882	0.584	0.658	1	0.074	0
SPCS2	0.00353161	-0.139038	0.359	0.435	1	0.076	0
HPF1	1.1844483758067e-07	-0.139065	0.044	0.122	0.0043352	0.078	2.36299
CCDC7	0.00186662	-0.139173	0.154	0.225	1	0.071	0
WDR6	0.000212979	-0.139228	0.17	0.266	1	0.096	0
IRF2BP1	2.31452218520067e-05	-0.139595	0.058	0.122	0.847138	0.064	0.0720457
PDLIM2	0.000504048	-0.139948	0.168	0.251	1	0.083	0
IFFO1	1.22444910856551e-05	-0.139967	0.055	0.122	0.448161	0.067	0.348566
NPTN	0.000281494	-0.140088	0.145	0.23	1	0.085	0
UQCRQ	0.000635904	-0.140173	0.442	0.56	1	0.118	0
COPS5	0.00251051	-0.14023	0.234	0.304	1	0.07	0
DEF6	0.00713083	-0.140331	0.437	0.522	1	0.085	0
FBXW5	0.00145477	-0.140477	0.222	0.301	1	0.079	0
IFI6	0.00142428	-0.140519	0.273	0.361	1	0.088	0
MRFAP1L1	0.00072876	-0.140596	0.217	0.306	1	0.089	0
COMMD6	0.000842322	-0.14068	0.943	0.95	1	0.007	0
TPI1	0.000693626	-0.140929	0.528	0.648	1	0.12	0
CNPY3	0.00073808	-0.141035	0.316	0.414	1	0.098	0
CTBP1	0.00505782	-0.141218	0.335	0.426	1	0.091	0
ORC5	0.000835396	-0.141269	0.12	0.187	1	0.067	0
RPAP3	2.72948004074201e-05	-0.141446	0.101	0.184	0.999017	0.083	0.000427126
CREBL2	0.000137161	-0.141836	0.097	0.167	1	0.07	0
AC013264.1	0.000460348	-0.141855	0.097	0.163	1	0.066	0
MRPS31	4.75943364620596e-05	-0.141867	0.111	0.196	1	0.085	0
PUF60	0.00192505	-0.141959	0.321	0.416	1	0.095	0
COMMD8	7.23649623311665e-05	-0.142139	0.099	0.175	1	0.076	0
EVI2A	8.51519543483607e-05	-0.142144	0.118	0.201	1	0.083	0
PREB	1.16062339216628e-06	-0.142311	0.069	0.153	0.04248	0.084	1.37182
SORBS3	0.00253539	-0.142348	0.219	0.301	1	0.082	0
RAB8A	2.14171789548734e-05	-0.142632	0.125	0.218	0.78389	0.093	0.105745
SRBD1	1.20454800361276e-06	-0.14291	0.063	0.144	0.0440877	0.081	1.35568
GABARAP	0.00227333	-0.142971	0.753	0.835	1	0.082	0
AL035530.2	3.94956403278757e-06	-0.143665	0.058	0.132	0.144558	0.074	0.839958
EPSTI1	1.18676474244756e-05	-0.143711	0.108	0.196	0.434368	0.088	0.362142
C16orf54	0.000438203	-0.143807	0.219	0.316	1	0.097	0
NEK7	0.0018966	-0.143838	0.136	0.206	1	0.07	0
CEP63	8.14187250846719e-05	-0.143874	0.12	0.201	1	0.081	0
TADA3	0.00234944	-0.143916	0.232	0.313	1	0.081	0
SDHC	0.000501214	-0.144058	0.247	0.352	1	0.105	0
CD4	0.000911485	-0.144071	0.39	0.498	1	0.108	0
GNG5	0.00655467	-0.144182	0.377	0.452	1	0.075	0
ADAM10	0.000380284	-0.144215	0.298	0.402	1	0.104	0
LAMTOR2	3.74156575358096e-05	-0.144277	0.104	0.187	1	0.083	0
UROD	0.000716776	-0.144386	0.153	0.227	1	0.074	0
ATP5F1A	0.0125545	-0.144419	0.663	0.744	1	0.081	0
GHITM	0.00104955	-0.144433	0.441	0.548	1	0.107	0
C19orf53	0.00656267	-0.145245	0.688	0.754	1	0.066	0
AC010642.2	1.01081194070041e-07	-0.145613	0.04	0.115	0.00369967	0.075	2.43184
RIC8A	3.6969911795079e-05	-0.145906	0.13	0.222	1	0.092	0
GNAI2	0.00015989	-0.145927	0.691	0.809	1	0.118	0
POLR2H	5.67111784038372e-05	-0.146027	0.116	0.201	1	0.085	0
TMEM63A	0.00316057	-0.146066	0.23	0.309	1	0.079	0
PRMT1	0.000285243	-0.14607	0.268	0.368	1	0.1	0
CFAP298	2.34023809779641e-05	-0.146243	0.112	0.201	0.856551	0.089	0.067247
ISG15	0.000324119	-0.146399	0.177	0.266	1	0.089	0
CDC37	0.0298814	-0.146464	0.646	0.677	1	0.031	0
COX6C	0.000195358	-0.146624	0.857	0.9	1	0.043	0
POP5	0.00614462	-0.146774	0.193	0.261	1	0.068	0
MCTS1	0.000280795	-0.146811	0.163	0.246	1	0.083	0
TUFM	0.00402576	-0.147125	0.516	0.605	1	0.089	0
NFATC2	0.022026	-0.147227	0.248	0.311	1	0.063	0
RPL35A	3.61063899581855e-14	-0.147238	0.992	0.988	1.32152997885955e-09	0.004	8.87892
DUSP1	0.0543731	-0.147627	0.787	0.828	1	0.041	0
ATP1A1	0.000280913	-0.147689	0.544	0.648	1	0.104	0
SPRYD3	7.94471391747123e-06	-0.147743	0.063	0.136	0.290784	0.073	0.536429
RASSF3	0.0019276	-0.147747	0.277	0.361	1	0.084	0
BNIP3	0.00125437	-0.147867	0.191	0.266	1	0.075	0
DLG2	0.0115924	-0.147956	0.064	0.103	1	0.039	0
LTA4H	0.0106212	-0.148195	0.328	0.404	1	0.076	0
PSMB8-AS1	0.000210013	-0.14838	0.282	0.397	1	0.115	0
GLIPR1	0.00116919	-0.14872	0.11	0.172	1	0.062	0
KLC1	0.000989399	-0.148762	0.155	0.227	1	0.072	0
LETMD1	0.00829714	-0.148951	0.297	0.364	1	0.067	0
KIAA0232	0.000107979	-0.14902	0.076	0.141	1	0.065	0
HIKESHI	0.000712017	-0.149131	0.155	0.232	1	0.077	0
AKR7A2	0.000469203	-0.149268	0.171	0.256	1	0.085	0
UBE2V2	0.000244164	-0.149377	0.187	0.28	1	0.093	0
BSG	0.000300007	-0.149396	0.333	0.443	1	0.11	0
LINC00649	0.000172649	-0.149495	0.11	0.184	1	0.074	0
RBM22	0.00287949	-0.149495	0.187	0.254	1	0.067	0
RPL22	9.5704039426911e-10	-0.149582	0.989	0.988	3.50286354706437e-05	0.001	4.45558
CDK4	0.000118167	-0.149593	0.114	0.191	1	0.077	0
NBPF1	0.000289768	-0.150078	0.053	0.105	1	0.052	0
PLRG1	0.000223237	-0.150143	0.134	0.211	1	0.077	0
UQCRC1	0.00138753	-0.150196	0.274	0.361	1	0.087	0
RPRD2	0.000637847	-0.150198	0.216	0.304	1	0.088	0
KLHDC3	0.000113784	-0.150374	0.178	0.275	1	0.097	0
AP2B1	0.00060196	-0.150473	0.163	0.242	1	0.079	0
ANXA2R	0.0424008	-0.151418	0.275	0.33	1	0.055	0
DGUOK	0.00228409	-0.151517	0.4	0.51	1	0.11	0
H2AFJ	7.63744001498137e-05	-0.151542	0.179	0.278	1	0.099	0
JKAMP	1.29600103756827e-06	-0.151734	0.075	0.16	0.0474349	0.085	1.3239
AC008105.3	0.000232738	-0.151802	0.319	0.433	1	0.114	0
GSDMD	0.00365972	-0.151802	0.287	0.366	1	0.079	0
SARS	0.00122551	-0.151901	0.247	0.337	1	0.09	0
DYNLL1	6.27792859615767e-06	-0.151912	0.107	0.199	0.229778	0.092	0.638691
RPS24	2.52530182389304e-09	-0.152193	0.994	0.99	9.2428572056309e-05	0.004	4.03419
RFLNB	0.0100918	-0.152245	0.376	0.445	1	0.069	0
YY1	0.00290593	-0.152313	0.466	0.565	1	0.099	0
ARRB2	0.000728673	-0.15233	0.489	0.605	1	0.116	0
DPY30	6.85855251422701e-06	-0.153137	0.104	0.196	0.25103	0.092	0.600275
SAMD9	5.72778749474448e-06	-0.15363	0.134	0.234	0.209643	0.1	0.67852
APMAP	3.02323111751377e-06	-0.153849	0.111	0.208	0.110653	0.097	0.956036
PARVG	0.000434914	-0.153898	0.213	0.304	1	0.091	0
PTOV1	0.00117841	-0.154115	0.309	0.404	1	0.095	0
PAGR1	3.58230893164121e-05	-0.15435	0.102	0.182	1	0.08	0
CHTF8	9.30015236844479e-05	-0.154476	0.098	0.172	1	0.074	0
SF3B4	0.00138417	-0.154589	0.26	0.342	1	0.082	0
MIA2	0.000963406	-0.154608	0.149	0.222	1	0.073	0
SNRPG	0.00317013	-0.154849	0.442	0.529	1	0.087	0
GSTM2	0.00272681	-0.154897	0.238	0.311	1	0.073	0
CBX3	0.00618366	-0.155043	0.507	0.612	1	0.105	0
RNF220	0.000583393	-0.155292	0.302	0.407	1	0.105	0
EIF2S2	0.00817718	-0.155325	0.383	0.445	1	0.062	0
STARD3	0.000104499	-0.15537	0.199	0.301	1	0.102	0
NFATC1	0.00172299	-0.1554	0.234	0.316	1	0.082	0
ITGB3BP	3.20016340884175e-06	-0.155659	0.109	0.206	0.117129	0.097	0.931335
CCS	0.000220272	-0.155735	0.225	0.318	1	0.093	0
MAML3	0.00172713	-0.155814	0.058	0.105	1	0.047	0
SF3A3	0.000581078	-0.155884	0.246	0.333	1	0.087	0
TIMM8B	2.44641750625742e-05	-0.155885	0.117	0.206	0.895413	0.089	0.0479765
RCAN3	0.00621649	-0.155937	0.747	0.811	1	0.064	0
BRD8	2.26580792466561e-06	-0.155993	0.053	0.124	0.0829308	0.071	1.08128
ARFRP1	8.29677114723751e-05	-0.15601	0.119	0.201	1	0.082	0
COL18A1	0.000187667	-0.156054	0.144	0.225	1	0.081	0
SMIM10L1	0.00337497	-0.156274	0.24	0.316	1	0.076	0
MT-ND5	3.0529925110419e-06	-0.156287	0.995	1	0.111743	0.005	0.951781
ORMDL2	2.46506574465384e-06	-0.156367	0.049	0.12	0.0902239	0.071	1.04468
NDUFAF3	0.00441381	-0.1564	0.236	0.306	1	0.07	0
UBC	6.2200056064338e-05	-0.156492	0.968	0.986	1	0.018	0
TMC8	0.00395602	-0.156508	0.662	0.737	1	0.075	0
PSMB2	7.16755484699023e-05	-0.156557	0.195	0.294	1	0.099	0
SMAGP	1.99287273425058e-09	-0.156826	0.042	0.132	7.29411349463053e-05	0.09	4.13703
CRLF3	0.00774012	-0.157311	0.392	0.464	1	0.072	0
NDUFB5	0.00137564	-0.157412	0.212	0.289	1	0.077	0
NUP50	0.00137262	-0.15753	0.157	0.227	1	0.07	0
POU2F2	6.48000419307191e-05	-0.157664	0.124	0.208	1	0.084	0
RNF213	0.00232894	-0.157697	0.571	0.641	1	0.07	0
AATF	0.00199313	-0.158085	0.254	0.344	1	0.09	0
TMEM14C	0.000179918	-0.158105	0.166	0.254	1	0.088	0
S100A11	3.11772609325045e-06	-0.158152	0.107	0.203	0.114112	0.096	0.942669
UQCR10	0.000313651	-0.158153	0.571	0.675	1	0.104	0
ACAP1	0.00143346	-0.158219	0.611	0.701	1	0.09	0
RBM12	0.000552065	-0.158428	0.133	0.208	1	0.075	0
WRNIP1	0.000405085	-0.158458	0.163	0.242	1	0.079	0
SSBP2	0.00604215	-0.158682	0.312	0.395	1	0.083	0
SIGIRR	0.0049429	-0.158789	0.501	0.567	1	0.066	0
ATP6AP2	0.00162363	-0.158794	0.42	0.517	1	0.097	0
CWC27	0.00220275	-0.159142	0.178	0.249	1	0.071	0
SFT2D1	1.88802895229582e-05	-0.159222	0.126	0.22	0.691037	0.094	0.160498
PSMD9	7.65827883560395e-05	-0.159566	0.212	0.309	1	0.097	0
CRIP1	8.23582069372043e-05	-0.159869	0.633	0.734	1	0.101	0
PRKAR1A	0.000409205	-0.159966	0.192	0.278	1	0.086	0
OTUD6B-AS1	0.00111022	-0.16012	0.197	0.28	1	0.083	0
SHFL	0.00190182	-0.160136	0.366	0.455	1	0.089	0
HP1BP3	0.00125921	-0.160276	0.607	0.691	1	0.084	0
ZSCAN16-AS1	0.00269493	-0.160339	0.161	0.23	1	0.069	0
THOC7	0.00483884	-0.160404	0.278	0.352	1	0.074	0
S100A10	0.000389655	-0.160582	0.669	0.78	1	0.111	0
AKNA	0.00160012	-0.160683	0.365	0.452	1	0.087	0
DENR	0.0026271	-0.160791	0.32	0.404	1	0.084	0
RMRP	4.08270140909565e-05	-0.160936	0.06	0.124	1	0.064	0
CEBPZ	0.000464601	-0.161075	0.337	0.435	1	0.098	0
COX6B1	4.05068098539433e-05	-0.161087	0.713	0.813	1	0.1	0
UQCC2	1.79645875946326e-05	-0.161188	0.093	0.172	0.657522	0.079	0.18209
CD7	0.000281702	-0.161322	0.885	0.911	1	0.026	0
PLD3	1.29441475554294e-05	-0.161412	0.232	0.359	0.473769	0.127	0.324434
MYH9	0.0354259	-0.161548	0.704	0.749	1	0.045	0
RBM6	0.00267334	-0.161586	0.282	0.364	1	0.082	0
MMP28	7.28638806053098e-05	-0.161641	0.065	0.129	1	0.064	0
ITGB2-AS1	0.000261623	-0.161886	0.307	0.421	1	0.114	0
CCT7	0.000991822	-0.162116	0.403	0.507	1	0.104	0
CDC42SE1	0.00215449	-0.16213	0.587	0.66	1	0.073	0
TAOK1	1.42820849188216e-05	-0.163033	0.14	0.237	0.522739	0.097	0.281715
NPAT	0.00264732	-0.163275	0.276	0.352	1	0.076	0
EGLN2	1.29109453847484e-05	-0.163327	0.168	0.275	0.472554	0.107	0.325549
LARS	9.0660916122542e-05	-0.163364	0.22	0.33	1	0.11	0
GLRX	0.000476458	-0.163564	0.18	0.261	1	0.081	0
TMEM258	0.000596065	-0.163578	0.566	0.658	1	0.092	0
NEDD8	0.000213007	-0.163598	0.459	0.589	1	0.13	0
MX2	0.000286801	-0.163747	0.16	0.244	1	0.084	0
H3F3A	0.000110947	-0.163754	0.959	0.969	1	0.01	0
NAA10	0.000365683	-0.16411	0.122	0.196	1	0.074	0
DNAJC19	0.00129448	-0.164138	0.341	0.428	1	0.087	0
HADHA	0.00335445	-0.164164	0.469	0.55	1	0.081	0
ANKRD13D	0.000131367	-0.164426	0.212	0.311	1	0.099	0
LAGE3	8.07642296760654e-05	-0.164565	0.183	0.282	1	0.099	0
CSNK2B	0.00125509	-0.16468	0.523	0.629	1	0.106	0
TMEM35B	5.62018226550058e-08	-0.16481	0.091	0.201	0.00205704	0.11	2.68676
AP1M1	6.94616936838947e-06	-0.164924	0.192	0.306	0.254237	0.114	0.594762
FBXO9	0.0010724	-0.165064	0.206	0.282	1	0.076	0
PIBF1	7.53794623466638e-05	-0.165298	0.242	0.354	1	0.112	0
CD5	0.000356023	-0.165726	0.593	0.684	1	0.091	0
TMPO-AS1	5.09121844926591e-07	-0.165901	0.064	0.146	0.0186344	0.082	1.72969
SRSF9	0.00172871	-0.165933	0.5	0.593	1	0.093	0
HNRNPU	0.00011047	-0.165976	0.798	0.885	1	0.087	0
STK24	0.0039129	-0.166161	0.388	0.459	1	0.071	0
NDUFA12	8.57019080754184e-05	-0.166257	0.516	0.639	1	0.123	0
NSUN5	0.000216756	-0.166285	0.224	0.318	1	0.094	0
SGSM3	3.36536578869585e-06	-0.166491	0.203	0.328	0.123176	0.125	0.909475
RABL2B	1.77313735868167e-07	-0.166695	0.064	0.151	0.00648986	0.087	2.18776
PECAM1	0.000269405	-0.16692	0.188	0.278	1	0.09	0
RPL41	6.65774671605447e-20	-0.167521	0.996	0.998	2.4368018755431e-15	0.002	14.6132
FMNL1	0.0137086	-0.167541	0.432	0.505	1	0.073	0
TTC9	4.6789684407199e-05	-0.167668	0.12	0.203	1	0.083	0
COPS6	7.77300217036106e-05	-0.167934	0.267	0.385	1	0.118	0
TCF25	0.00022084	-0.168173	0.501	0.612	1	0.111	0
PNKD	0.000307544	-0.168362	0.201	0.287	1	0.086	0
ULK3	0.000333109	-0.16863	0.184	0.27	1	0.086	0
SNX3	0.000772602	-0.169194	0.421	0.533	1	0.112	0
ARHGEF2	1.67853647079561e-05	-0.169261	0.112	0.201	0.614361	0.089	0.211576
SCOC	1.65894268464361e-05	-0.169448	0.086	0.163	0.60719	0.077	0.216676
DOCK11	0.0209153	-0.169492	0.233	0.299	1	0.066	0
PRKCB	5.48519482455289e-05	-0.169566	0.391	0.512	1	0.121	0
TGOLN2	0.00244566	-0.169623	0.481	0.565	1	0.084	0
BOLA3	0.000298016	-0.169642	0.19	0.275	1	0.085	0
SEPTIN1	0.000227252	-0.169878	0.693	0.775	1	0.082	0
PRPSAP2	2.25010714410913e-06	-0.170133	0.129	0.232	0.0823562	0.103	1.0843
SRSF3	0.000378566	-0.170202	0.586	0.675	1	0.089	0
MTLN	0.000486164	-0.170513	0.223	0.309	1	0.086	0
DYNLRB1	2.35625788714931e-06	-0.170676	0.075	0.156	0.0862414	0.081	1.06428
CASP1	5.84893090154763e-06	-0.170749	0.112	0.206	0.214077	0.094	0.669431
TRAPPC5	7.01569710345128e-05	-0.171727	0.333	0.455	1	0.122	0
CASP6	2.81149106775734e-08	-0.17178	0.07	0.167	0.00102903	0.097	2.98757
BRD7	0.000611098	-0.171836	0.365	0.462	1	0.097	0
PTP4A2	0.000373644	-0.172132	0.675	0.754	1	0.079	0
HDGF	0.00655995	-0.172488	0.235	0.299	1	0.064	0
CWF19L2	0.00166768	-0.172981	0.291	0.378	1	0.087	0
SCP2	0.000584429	-0.173325	0.264	0.356	1	0.092	0
LAIR1	2.03088926379718e-07	-0.173425	0.073	0.165	0.00743326	0.092	2.12882
RHOF	0.000167275	-0.173752	0.303	0.409	1	0.106	0
SSR1	0.0013653	-0.173755	0.293	0.378	1	0.085	0
RASSF7	1.09677020167697e-05	-0.17382	0.125	0.218	0.401429	0.093	0.396391
HDGFL2	1.36437342649832e-08	-0.174521	0.076	0.179	0.000499374	0.103	3.30157
CBR1	8.67189960652785e-06	-0.174753	0.101	0.187	0.3174	0.086	0.498393
PSPH	2.95358625189401e-12	-0.174932	0.034	0.134	1.08104210405573e-07	0.1	6.96616
CUTA	0.00488183	-0.175113	0.657	0.703	1	0.046	0
HOOK2	0.000277367	-0.175951	0.279	0.38	1	0.101	0
RNF44	0.000376844	-0.176103	0.304	0.407	1	0.103	0
POLR2J3	2.53688044687881e-05	-0.176324	0.197	0.304	0.928524	0.107	0.032207
IRF7	7.47214901787683e-05	-0.176354	0.129	0.211	1	0.082	0
SELENOH	0.000349675	-0.17643	0.641	0.739	1	0.098	0
STAT6	0.00117535	-0.176582	0.181	0.256	1	0.075	0
KRT10	0.000563829	-0.176662	0.641	0.742	1	0.101	0
SH3BGRL	0.000154661	-0.176701	0.496	0.605	1	0.109	0
ACTN4	1.56078885115742e-06	-0.176905	0.046	0.115	0.0571264	0.069	1.24316
TMEM109	9.34225491484255e-05	-0.177058	0.212	0.309	1	0.097	0
WASHC1	0.000806971	-0.177063	0.426	0.514	1	0.088	0
AKTIP	2.87791195842988e-05	-0.177278	0.172	0.27	1	0.098	0
SMPD1	0.000410722	-0.177633	0.226	0.321	1	0.095	0
PPP1R11	3.75911588114062e-05	-0.178093	0.193	0.299	1	0.106	0
SLC38A1	0.0104207	-0.178301	0.55	0.634	1	0.084	0
RIN3	0.00129987	-0.178572	0.396	0.478	1	0.082	0
GBP4	0.0011839	-0.17859	0.285	0.376	1	0.091	0
MRPS33	0.000584844	-0.178603	0.212	0.299	1	0.087	0
BUB3	0.000292339	-0.178631	0.45	0.55	1	0.1	0
CTR9	0.000119033	-0.178812	0.168	0.258	1	0.09	0
CYBC1	0.000255182	-0.178878	0.208	0.306	1	0.098	0
AC008555.4	0.000445428	-0.178915	0.193	0.275	1	0.082	0
SKP1	7.61604012965303e-05	-0.179161	0.768	0.866	1	0.098	0
CD82	7.45848460181631e-07	-0.179231	0.086	0.177	0.0272988	0.091	1.56386
SETX	0.0051952	-0.179686	0.286	0.359	1	0.073	0
STMN3	0.000853741	-0.179706	0.568	0.675	1	0.107	0
TMPO	0.000250952	-0.179866	0.402	0.505	1	0.103	0
S1PR4	0.00057748	-0.179965	0.446	0.55	1	0.104	0
WDR83OS	0.000638684	-0.179996	0.409	0.531	1	0.122	0
SYTL1	0.000431198	-0.180175	0.433	0.543	1	0.11	0
MACROD2	7.2611739831613e-08	-0.180213	0.074	0.167	0.00265766	0.093	2.5755
ARHGAP27	6.1402048823592e-07	-0.180579	0.084	0.177	0.0224738	0.093	1.64832
LINC00402	2.85306760144191e-08	-0.180612	0.049	0.134	0.00104425	0.085	2.98119
CKLF	0.000495269	-0.180932	0.182	0.263	1	0.081	0
STIP1	1.65850662611126e-07	-0.181503	0.08	0.175	0.0060703	0.095	2.21679
NDUFS5	2.77948256095417e-05	-0.181747	0.7	0.804	1	0.104	0
TNFRSF10A	0.000210748	-0.182021	0.183	0.268	1	0.085	0
NONO	0.00107489	-0.182284	0.514	0.61	1	0.096	0
PNKP	0.000456383	-0.182445	0.152	0.225	1	0.073	0
DAD1	0.000717386	-0.182452	0.532	0.644	1	0.112	0
LY6E	0.000513696	-0.182915	0.63	0.72	1	0.09	0
ARPC2	0.000796165	-0.18293	0.814	0.83	1	0.016	0
AHNAK	0.037541	-0.183455	0.201	0.249	1	0.048	0
ZNF706	0.00048934	-0.183532	0.371	0.459	1	0.088	0
CCM2	0.000454303	-0.183966	0.385	0.498	1	0.113	0
MITD1	6.31384426765751e-05	-0.184154	0.146	0.234	1	0.088	0
AMBRA1	8.20132545919256e-05	-0.18422	0.3	0.414	1	0.114	0
NDUFA2	0.00287597	-0.184295	0.411	0.493	1	0.082	0
RASGEF1B	1.47334748014252e-07	-0.184808	0.308	0.469	0.0053926	0.161	2.2682
AP1S2	1.95944473347189e-05	-0.184916	0.146	0.239	0.717176	0.093	0.144374
CZIB	3.11953509531168e-06	-0.184977	0.138	0.244	0.114178	0.106	0.942417
TSEN54	1.55215144950375e-06	-0.185105	0.134	0.239	0.0568103	0.105	1.24557
GABARAPL2	1.41800423291107e-05	-0.185296	0.386	0.524	0.519004	0.138	0.28483
CFDP1	1.93021076296653e-05	-0.185432	0.191	0.297	0.706476	0.106	0.150902
SPN	1.87598697684124e-06	-0.186138	0.147	0.258	0.068663	0.111	1.16328
PARP1	2.69895433357257e-05	-0.186202	0.22	0.335	0.987844	0.115	0.00531151
EPB41	0.00199517	-0.186294	0.653	0.713	1	0.06	0
NDUFB10	0.000462465	-0.186414	0.391	0.498	1	0.107	0
ZAP70	0.000125166	-0.187063	0.656	0.751	1	0.095	0
LFNG	0.000396645	-0.187101	0.211	0.297	1	0.086	0
NFATC3	0.000234637	-0.187281	0.315	0.421	1	0.106	0
CCT5	2.12949155436944e-05	-0.187316	0.22	0.325	0.779415	0.105	0.108231
SRP72	0.00101564	-0.187639	0.368	0.467	1	0.099	0
PLEKHO1	2.89681981715094e-05	-0.187966	0.172	0.266	1	0.094	0
DNAJC8	9.98381440014349e-05	-0.188125	0.362	0.478	1	0.116	0
PSMB10	6.04810669601674e-05	-0.188418	0.457	0.591	1	0.134	0
MGAT1	3.53048054122328e-06	-0.188486	0.164	0.275	0.129219	0.111	0.888673
LCP1	0.000114523	-0.188568	0.597	0.694	1	0.097	0
SH3BGRL3	0.000127291	-0.188617	0.865	0.909	1	0.044	0
AC119396.1	0.000405421	-0.188622	0.352	0.455	1	0.103	0
DAXX	4.40500464139265e-06	-0.188719	0.114	0.208	0.161228	0.094	0.792561
RPL34	3.06289936620876e-26	-0.18887	0.992	0.988	1.12105179702607e-21	0.004	20.9504
CCNI	4.32280663509345e-05	-0.188932	0.928	0.943	1	0.015	0
POLD4	0.000289444	-0.189526	0.438	0.538	1	0.1	0
SUMO2	1.59671926653983e-05	-0.18956	0.817	0.904	0.584415	0.087	0.233278
NASP	0.000517326	-0.189755	0.21	0.292	1	0.082	0
MCM3	5.7444659146988e-07	-0.189916	0.068	0.153	0.0210253	0.085	1.67726
DCXR	0.000714424	-0.190053	0.433	0.522	1	0.089	0
ARHGAP25	0.00663235	-0.190076	0.22	0.282	1	0.062	0
SEC61G	0.00016152	-0.19031	0.499	0.61	1	0.111	0
CELA1	2.34384963536612e-11	-0.190451	0.039	0.139	8.57872405040352e-07	0.1	6.06658
FOS	0.00154095	-0.190464	0.837	0.854	1	0.017	0
USF2	2.84809944836228e-06	-0.190826	0.184	0.299	0.104243	0.115	0.981952
MRPS6	2.44821526423283e-06	-0.191232	0.185	0.304	0.0896071	0.119	1.04766
GZMM	0.000104876	-0.19138	0.54	0.636	1	0.096	0
AP1G2	1.72884933722309e-05	-0.191645	0.264	0.392	0.632776	0.128	0.19875
PPM1M	1.07342016296077e-05	-0.191799	0.177	0.285	0.392883	0.108	0.405737
JUN	0.116788	-0.192212	0.773	0.78	1	0.007	0
MTHFS	3.64408935547717e-05	-0.192272	0.158	0.251	1	0.093	0
CITED2	0.260409	-0.192685	0.491	0.519	1	0.028	0
CLN3	3.44670484487678e-06	-0.192849	0.14	0.242	0.126153	0.102	0.899103
RPUSD3	1.5624350016198e-08	-0.193036	0.094	0.208	0.000571867	0.114	3.24271
TTC1	3.47348538201268e-06	-0.193975	0.203	0.323	0.127133	0.12	0.895742
RNPEPL1	4.9835536094338e-05	-0.194162	0.384	0.505	1	0.121	0
TESPA1	6.44647959620214e-05	-0.194452	0.596	0.715	1	0.119	0
NTPCR	2.38762172110934e-10	-0.194707	0.074	0.189	8.73893426143229e-06	0.115	5.05854
CSMD1	1.70025729881083e-11	-0.19542	0.074	0.199	6.22311173937752e-07	0.125	6.20599
NDUFS7	0.000121971	-0.195438	0.298	0.402	1	0.104	0
RAB1B	3.41784927283869e-05	-0.195515	0.174	0.273	1	0.099	0
UBTF	5.1034346699258e-05	-0.195626	0.283	0.397	1	0.114	0
SASH3	7.22728237224864e-06	-0.197137	0.178	0.289	0.264526	0.111	0.577532
AKIRIN1	1.71465519864455e-05	-0.197419	0.266	0.38	0.627581	0.114	0.20233
PCMT1	1.55105057817348e-05	-0.197664	0.145	0.239	0.5677	0.094	0.245881
USP53	2.01508299330233e-05	-0.197865	0.18	0.282	0.737541	0.102	0.132214
RGS10	1.86769704135454e-05	-0.198028	0.759	0.854	0.683596	0.095	0.165201
NDUFB3	8.60655023638791e-06	-0.198279	0.207	0.323	0.315008	0.116	0.501678
MRPL43	9.67747553057062e-06	-0.19837	0.294	0.419	0.354205	0.125	0.450745
CMTM7	0.000904978	-0.198381	0.358	0.452	1	0.094	0
CCNL2	1.48920805750971e-05	-0.198561	0.213	0.313	0.545065	0.1	0.263552
LAPTM4A	2.98870111033761e-06	-0.198901	0.207	0.323	0.109389	0.116	0.961025
MAML2	2.73267044955147e-06	-0.199529	0.728	0.837	0.100018	0.109	0.99992
ITGB1	0.124731	-0.200079	0.127	0.158	1	0.031	0
SIPA1	1.23020655796947e-05	-0.200229	0.239	0.356	0.450268	0.117	0.346529
ATP6V1F	6.77384337307425e-05	-0.20075	0.323	0.431	1	0.108	0
PYHIN1	4.28959661655722e-05	-0.200773	0.08	0.151	1	0.071	0
LRRN3	4.90968154344444e-06	-0.201102	0.107	0.199	0.179699	0.092	0.745454
HNRNPK	1.09202426494887e-06	-0.201999	0.869	0.897	0.0399692	0.028	1.39827
MKNK2	0.00114008	-0.202009	0.334	0.419	1	0.085	0
VBP1	5.31926128314823e-08	-0.202058	0.093	0.199	0.0019469	0.106	2.71066
SEPTIN7	0.00015892	-0.202422	0.665	0.758	1	0.093	0
TOMM7	1.2720025383004e-09	-0.202599	0.981	0.983	4.65565649043328e-05	0.002	4.33202
LINC00486	2.6643235569117e-07	-0.202804	0.156	0.273	0.00975169	0.117	2.01092
AC245014.3	1.71786762156376e-07	-0.202863	0.075	0.167	0.00628757	0.092	2.20152
RPL36A	1.48802080313647e-12	-0.203024	0.985	0.986	5.44630494155981e-08	0.001	7.2639
RGS19	8.0318125943003e-06	-0.203625	0.141	0.239	0.293972	0.098	0.531693
SERF2	1.26311329804558e-07	-0.203986	0.953	0.959	0.00462312	0.006	2.33506
S100A4	0.000133682	-0.204164	0.437	0.548	1	0.111	0
ANAPC16	1.6522101177755e-05	-0.204377	0.704	0.789	0.604725	0.085	0.218442
BCAS4	3.33275753322479e-07	-0.204479	0.145	0.258	0.0121982	0.113	1.9137
NMRK1	7.10010703753043e-07	-0.204529	0.212	0.344	0.0259871	0.132	1.58524
ATF1	1.46434859064566e-06	-0.204534	0.128	0.227	0.0535966	0.099	1.27086
TMEM256	0.000154769	-0.20506	0.298	0.395	1	0.097	0
UQCR11	4.09676295758e-05	-0.205116	0.746	0.828	1	0.082	0
HSPB1	3.5159564338253e-05	-0.205412	0.537	0.653	1	0.116	0
BMI1	7.51811340510887e-06	-0.205587	0.144	0.239	0.27517	0.095	0.560398
CTDSP1	1.99748432724311e-06	-0.20639	0.283	0.416	0.0731099	0.133	1.13602
DBP	4.12015894803057e-08	-0.207107	0.145	0.273	0.00150802	0.128	2.82159
PDCD10	4.97428453615986e-07	-0.2072	0.136	0.246	0.0182064	0.11	1.73978
TBC1D10C	0.000171588	-0.20761	0.689	0.768	1	0.079	0
PBXIP1	3.59252275904079e-05	-0.207809	0.398	0.514	1	0.116	0
AK5	5.64458098857014e-06	-0.208112	0.238	0.368	0.206597	0.13	0.684875
HMOX2	1.32830340740439e-05	-0.209342	0.302	0.421	0.486172	0.119	0.31321
CHD3	9.29184158950117e-05	-0.209388	0.402	0.519	1	0.117	0
HSP90B1	2.50114766023188e-05	-0.209901	0.583	0.699	0.915445	0.116	0.0383677
CD2	2.332149689775e-05	-0.210077	0.513	0.617	0.85359	0.104	0.0687506
NPIPB4	4.61499919745447e-05	-0.210276	0.14	0.225	1	0.085	0
PKM	0.00017478	-0.210571	0.656	0.744	1	0.088	0
MSN	1.60897509983406e-05	-0.210716	0.529	0.656	0.588901	0.127	0.229958
NDRG3	2.64629295609466e-08	-0.210777	0.08	0.182	0.00096857	0.102	3.01387
CD40LG	1.78262265132311e-06	-0.21104	0.168	0.28	0.0652458	0.112	1.18545
TBC1D10A	2.49577969863674e-07	-0.211745	0.155	0.273	0.0091348	0.118	2.0393
BANF1	1.99351965445584e-05	-0.212517	0.3	0.419	0.729648	0.119	0.136887
PSIP1	3.5316166370405e-05	-0.213	0.663	0.732	1	0.069	0
ATP6V0E2	2.17028732761961e-05	-0.214223	0.274	0.39	0.794347	0.116	0.0999898
SELPLG	5.42487951572594e-06	-0.214356	0.457	0.577	0.198556	0.12	0.702117
SNHG9	3.99921774958259e-06	-0.215384	0.273	0.397	0.146375	0.124	0.834532
COX20	3.93493567378783e-05	-0.215922	0.176	0.273	1	0.097	0
ANKRD49	6.88899335509253e-06	-0.216004	0.234	0.349	0.252144	0.115	0.598351
POLR2L	1.94371409337773e-05	-0.216583	0.422	0.548	0.711419	0.126	0.147875
XPO1	1.10499864226799e-06	-0.216864	0.229	0.364	0.0404441	0.135	1.39315
FKBP1A	3.36729872069977e-06	-0.216922	0.387	0.519	0.123246	0.132	0.909225
TWF2	3.32366073806871e-06	-0.217167	0.214	0.33	0.121649	0.116	0.91489
DBI	1.71268769565998e-05	-0.217241	0.336	0.467	0.626861	0.131	0.202829
TECR	3.07785766322614e-06	-0.217616	0.564	0.684	0.112653	0.12	0.948259
RNF167	4.69288006386254e-06	-0.218425	0.255	0.38	0.171764	0.125	0.765068
AC026979.2	2.98666397547428e-06	-0.218962	0.254	0.38	0.109315	0.126	0.961321
MICOS10	1.31153517677467e-05	-0.219079	0.502	0.629	0.480035	0.127	0.318727
GAMT	9.54809274766561e-10	-0.21917	0.097	0.22	3.49469742657309e-05	0.123	4.45659
UBA1	4.68483802249204e-08	-0.219173	0.203	0.344	0.0017147	0.141	2.76581
DCK	1.04391074967484e-05	-0.219646	0.254	0.376	0.382082	0.122	0.417844
AAK1	1.95715346774067e-06	-0.220397	0.601	0.732	0.0716338	0.131	1.14488
SNAP23	1.50994851101397e-06	-0.221478	0.168	0.28	0.0552656	0.112	1.25754
IRF2	7.30735723223926e-08	-0.221697	0.169	0.299	0.00267457	0.13	2.57275
SAMD3	3.32725351233621e-08	-0.222159	0.136	0.258	0.00121781	0.122	2.91442
VASP	3.6847991668353e-08	-0.222561	0.122	0.242	0.00134867	0.12	2.87009
RGS14	4.11578185585821e-07	-0.223245	0.156	0.278	0.0150642	0.122	1.82205
CROCC	6.16461877429978e-06	-0.223931	0.119	0.211	0.225631	0.092	0.646601
TIAM1	0.000460559	-0.224	0.154	0.232	1	0.078	0
CD3E	7.49819878405801e-10	-0.225069	0.967	0.988	2.74441573695307e-05	0.021	4.56155
CALR	0.00020285	-0.225098	0.558	0.651	1	0.093	0
MRPL52	6.63951385334027e-07	-0.225313	0.236	0.368	0.0243013	0.132	1.61437
SAMSN1	6.39337459555171e-07	-0.226531	0.175	0.294	0.0234004	0.119	1.63078
BX284668.5	1.65326012586309e-15	-0.226635	0.03	0.141	6.05109738667148e-11	0.111	10.2182
ARHGDIB	4.53327397278202e-10	-0.227008	0.969	0.993	1.65922360677795e-05	0.024	4.7801
MT-CO3	4.17592042707108e-19	-0.227515	1	1	1.52842863551229e-14	0	13.8158
LINC01550	9.33309181162288e-06	-0.227568	0.278	0.402	0.3416	0.124	0.466482
GDI2	4.21029341689236e-06	-0.22766	0.44	0.572	0.154101	0.132	0.812195
RBIS	6.75770505719666e-05	-0.227868	0.488	0.584	1	0.096	0
SERINC3	2.5539230539867e-06	-0.227946	0.255	0.383	0.0934761	0.128	1.0293
NOP10	9.07366118530122e-07	-0.228146	0.196	0.318	0.0332105	0.122	1.47872
PPP2R1A	1.58165960003316e-05	-0.228727	0.407	0.522	0.578903	0.115	0.237394
SNHG5	5.52890600586373e-06	-0.230037	0.782	0.854	0.202363	0.072	0.693868
ARHGAP45	4.86845841284036e-06	-0.231273	0.663	0.754	0.17819	0.091	0.749116
APBB1IP	8.90703638447731e-06	-0.231301	0.508	0.636	0.326006	0.128	0.486774
RPS27L	2.26653094112401e-06	-0.231304	0.424	0.579	0.0829573	0.155	1.08115
HMGN4	1.43039029077105e-06	-0.232056	0.214	0.34	0.0523537	0.126	1.28105
ARL4C	1.82708850835806e-05	-0.232707	0.705	0.825	0.668733	0.12	0.174747
GIMAP6	1.41702377078318e-06	-0.232747	0.138	0.244	0.0518645	0.106	1.28513
FRG1	3.2473361604693e-05	-0.233106	0.281	0.39	1	0.109	0
GRK6	3.83612560720484e-06	-0.233511	0.397	0.524	0.140406	0.127	0.852614
CASP8AP2	2.71174165636068e-07	-0.233583	0.102	0.201	0.00992525	0.099	2.00326
PASK	8.62557145413766e-06	-0.234095	0.172	0.27	0.315705	0.098	0.500719
ADI1	5.04733384639303e-07	-0.234486	0.224	0.349	0.0184737	0.125	1.73345
LCP2	3.18137251425826e-06	-0.234776	0.621	0.722	0.116441	0.101	0.933893
LIMS1	2.0334716026896e-07	-0.235696	0.127	0.237	0.00744271	0.11	2.12827
LY9	1.65576021261132e-07	-0.237927	0.234	0.378	0.00606025	0.144	2.21751
ATP6V0E1	8.76337331612392e-05	-0.238938	0.466	0.574	1	0.108	0
OSTF1	7.50013463243084e-09	-0.23916	0.22	0.373	0.000274512	0.153	3.56144
MAF1	1.62265339419962e-06	-0.23948	0.324	0.452	0.0593907	0.128	1.22628
METAP2	2.56871814387263e-05	-0.239566	0.329	0.452	0.940177	0.123	0.0267906
BCL9L	3.08772301989762e-09	-0.239838	0.143	0.28	0.000113014	0.137	3.94687
HCST	9.08737922748074e-05	-0.240153	0.711	0.77	1	0.059	0
AC245407.2	7.0198704215506e-08	-0.241021	0.163	0.294	0.00256934	0.131	2.59018
AQP3	1.31059675316024e-06	-0.241327	0.277	0.411	0.0479692	0.134	1.31904
ALOX5AP	9.05174327278254e-09	-0.241436	0.175	0.313	0.000331303	0.138	3.47977
FAM89B	3.9744486543688e-06	-0.241455	0.207	0.313	0.145469	0.106	0.83723
[truncated: 192 more rows]

## Sheet: Supp Table 10 FindMarkers_Tcm_p
	p_val	avg_log2FC	pct.1	pct.2	p_val_adj	pct.diff
PIM3	5.46811386099985e-36	0.911576	0.768	0.512	2.00138435426456e-31	0.256	30.6987
SNX9	3.00112147379452e-26	0.891939	0.621	0.375	1.09844047062353e-21	0.246	20.9592
CNOT6L	6.03834555524275e-31	0.826746	0.799	0.543	2.2100948566744e-26	0.256	25.6556
NR4A2	1.01554418293141e-20	0.796173	0.695	0.476	3.71699326394725e-16	0.219	15.4298
PDE4D	3.10349547860218e-20	0.764171	0.645	0.389	1.13591038012318e-15	0.256	14.9447
MT-ATP8	2.50301682481467e-30	0.762759	0.88	0.726	9.16129188050418e-26	0.154	25.038
BCL3	4.5576453193478e-33	0.752606	0.663	0.337	1.66814376333449e-28	0.326	27.7778
PDE3B	4.69143397396669e-28	0.741203	0.855	0.642	1.71711174881155e-23	0.213	22.7652
RUNX3	4.89484238827342e-20	0.734265	0.7	0.526	1.79156126253195e-15	0.174	14.7468
NINJ1	3.02098197754867e-27	0.703055	0.627	0.332	1.10570961360259e-22	0.295	21.9564
TNFAIP3	1.36979089938294e-23	0.695167	0.932	0.853	5.01357167083151e-19	0.079	18.2999
ATP8A1	3.60614756193341e-26	0.695123	0.496	0.192	1.31988606914325e-21	0.304	20.8795
RNF19A	2.26661744793711e-20	0.681356	0.62	0.404	8.29604652119461e-16	0.216	15.0811
DUSP5	4.35104670375475e-22	0.679284	0.641	0.377	1.59252660404128e-17	0.264	16.7979
ARID5A	4.84722150753401e-24	0.667493	0.674	0.411	1.77413154397252e-19	0.263	18.751
TOB1	9.88842485718684e-14	0.664338	0.526	0.349	3.61926238197896e-09	0.177	8.44138
RELB	1.9339356556816e-26	0.655682	0.687	0.377	7.07839789336021e-22	0.31	21.1501
RNF125	5.17608688027438e-24	0.654796	0.74	0.519	1.89449955904923e-19	0.221	18.7225
RBM38	5.38831383622123e-30	0.652511	0.858	0.68	1.97217674719533e-25	0.178	24.7051
JUND	3.00688498149282e-31	0.648544	0.995	0.974	1.10054997207619e-26	0.021	25.9584
CEMIP2	1.57198726705618e-20	0.644584	0.671	0.423	5.75363059615234e-16	0.248	15.2401
GRASP	2.07067439833743e-26	0.633254	0.484	0.183	7.57887536535483e-22	0.301	21.1204
P2RY8	1.05944327609432e-24	0.63195	0.862	0.704	3.87766833483284e-20	0.158	19.4114
FURIN	2.14789031841891e-16	0.62783	0.346	0.132	7.86149335444506e-12	0.214	11.1045
TXNIP	6.33459594449854e-23	0.618453	0.99	0.99	2.31852546164591e-18	0	17.6348
LINC01619	3.76457237659582e-12	0.615813	0.717	0.591	1.37787113555784e-07	0.126	6.86079
ZEB1	8.97725805218508e-10	0.609282	0.624	0.505	3.28576621968026e-05	0.119	4.48336
PPP1R16B	8.56022954937466e-15	0.598819	0.611	0.438	3.13312961736662e-10	0.173	9.50402
CHD1	4.96550949377959e-20	0.596068	0.757	0.543	1.81742612981827e-15	0.214	14.7405
NFKBIA	7.83810039118842e-27	0.588297	0.962	0.901	2.86882312417888e-22	0.061	21.5423
PER1	3.67405186479995e-23	0.585985	0.739	0.524	1.34473972303543e-18	0.215	17.8714
NIBAN1	1.1361158513354e-11	0.581379	0.46	0.281	4.15829762747271e-07	0.179	6.38108
GSPT1	1.27833811835588e-17	0.579999	0.731	0.555	4.67884534699437e-13	0.176	12.3299
SIPA1L1	1.21206903504629e-15	0.579993	0.503	0.288	4.43629387517291e-11	0.215	10.353
PELI2	1.36915579523003e-16	0.572808	0.324	0.111	5.01124712612143e-12	0.213	11.3001
WHAMM	3.35441577824869e-18	0.569588	0.664	0.466	1.2277497189968e-13	0.198	12.9109
SRGN	7.34534201466378e-21	0.568344	0.952	0.877	2.68846863078709e-16	0.075	15.5705
SESN3	1.27109693956831e-08	0.563802	0.503	0.358	0.000465234	0.145	3.33233
DDIT4	2.58193409711754e-14	0.563568	0.757	0.567	9.45013698885991e-10	0.19	9.02456
ZNF331	2.17906261519559e-12	0.560124	0.701	0.541	7.97558707787738e-08	0.16	7.09824
CRYBG1	9.81072886526499e-14	0.559799	0.603	0.438	3.59082487197564e-09	0.165	8.44481
AP3M2	2.3868422985452e-16	0.551921	0.577	0.353	8.7360814969053e-12	0.224	11.0587
PIK3R1	5.48826254955852e-19	0.551662	0.866	0.731	2.00875897576391e-14	0.135	13.6971
ZFP36	2.72009599615474e-08	0.551603	0.932	0.877	0.000995582	0.055	3.00192
FTH1	7.57254628494164e-29	0.547792	0.995	0.995	2.77162766575149e-24	0	23.5573
PELI1	7.18704485156158e-12	0.546717	0.523	0.373	2.63053028612005e-07	0.15	6.57996
DYNLT1	7.10890821472843e-23	0.529918	0.828	0.635	2.60193149567275e-18	0.193	17.5847
KLF10	2.84386974104753e-15	0.528108	0.282	0.091	1.04088476392081e-10	0.191	9.9826
SYTL3	1.20225406309476e-12	0.528053	0.631	0.464	4.40037009633311e-08	0.167	7.35651
SMCHD1	1.51752911804032e-18	0.525917	0.931	0.882	5.55430832493938e-14	0.049	13.2554
PARP8	4.14036640641916e-14	0.522002	0.791	0.683	1.51541550841348e-09	0.108	8.81947
FAM177A1	2.32085832774076e-21	0.520119	0.657	0.397	8.49457356536397e-17	0.26	16.0709
ERAP2	1.16677273211481e-19	0.516131	0.483	0.216	4.27050487681343e-15	0.267	14.3695
AREG	3.19176671650868e-12	0.511256	0.303	0.127	1.16821853590934e-07	0.176	6.93248
NFKB1	2.55505115579666e-17	0.505899	0.76	0.623	9.35174273533137e-13	0.137	12.0291
GRK5	1.23494040882483e-09	0.503818	0.403	0.24	4.52000539033976e-05	0.163	4.34486
BHLHE40	3.21746073345629e-09	0.502925	0.462	0.31	0.000117762	0.152	3.92899
ABCC1	1.58234427971586e-13	0.500376	0.559	0.373	5.79153829818803e-09	0.186	8.23721
RBM3	1.79010356806339e-28	0.494776	0.941	0.868	6.55195806946883e-24	0.073	23.1836
STAT4	3.22609697151733e-11	0.493428	0.642	0.507	1.18078375254506e-06	0.135	5.92783
RASA3	2.83313077066291e-10	0.486159	0.847	0.748	1.03695419337033e-05	0.099	4.98424
BTBD11	6.98677713062196e-08	0.484819	0.367	0.228	0.00255723	0.139	2.59223
JMY	1.44116479915249e-11	0.483771	0.492	0.32	5.27480728137804e-07	0.172	6.27779
CD55	9.34601023697427e-13	0.481232	0.744	0.601	3.42073320683495e-08	0.143	7.46588
IRF2BP2	1.05534138302394e-14	0.480101	0.662	0.502	3.86265499600594e-10	0.16	9.41311
PRDM1	4.75345467107408e-09	0.4653	0.551	0.387	0.000173981	0.164	3.7595
USP3	7.42649666786215e-13	0.464578	0.753	0.637	2.71817204540423e-08	0.116	7.56572
GOLGA4	3.49066045542087e-12	0.461365	0.594	0.423	1.27761663328859e-07	0.171	6.8936
PBX4	7.37795142033531e-12	0.460833	0.401	0.221	2.70040399935693e-07	0.18	6.56857
CSRNP1	6.93377535040542e-13	0.457465	0.521	0.325	2.53783111600189e-08	0.196	7.59554
SOCS3	1.46716031145051e-10	0.455273	0.67	0.507	5.36995345594001e-06	0.163	5.27003
RHOH	4.03499224791898e-14	0.454882	0.88	0.755	1.47684751266083e-09	0.125	8.83066
TENT5C	4.53708332621569e-11	0.45249	0.679	0.517	1.66061786822821e-06	0.162	5.77973
SFXN1	1.8402888051425e-10	0.451042	0.594	0.435	6.73564105570206e-06	0.159	5.17162
ELL2	7.40759710797274e-14	0.44598	0.375	0.178	2.7112546174891e-09	0.197	8.56683
SMAP2	3.53702518599645e-12	0.445192	0.822	0.724	1.29458658832656e-07	0.098	6.88787
CREM	8.76687217405688e-11	0.444346	0.586	0.425	3.20876288442656e-06	0.161	5.49366
DDX21	1.76674087201386e-08	0.44329	0.744	0.651	0.000646645	0.093	3.18933
G3BP2	8.77770862225331e-15	0.435929	0.74	0.579	3.21272913283094e-10	0.161	9.49313
CAMK1D	4.71240798469958e-12	0.435764	0.555	0.375	1.72478844647989e-07	0.18	6.76326
GPR132	1.107981802316e-12	0.434136	0.389	0.2	4.0553241946568e-08	0.189	7.39197
EML4	1.73155760132186e-11	0.432522	0.894	0.812	6.33767397659812e-07	0.082	6.19807
IDI1	6.03001224268557e-12	0.423862	0.457	0.269	2.20704478094535e-07	0.188	6.65619
AP001011.1	3.56462927926813e-09	0.421785	0.509	0.368	0.000130469	0.141	3.88449
FKBP11	6.01567048538602e-09	0.419867	0.615	0.502	0.00022018	0.113	3.65722
TSC22D3	1.40462369914298e-11	0.419721	0.971	0.938	5.14106320123323e-07	0.033	6.28895
USP36	1.44572138200644e-12	0.411876	0.593	0.411	5.29148483028175e-08	0.182	7.27642
ANK3	5.82743022447412e-08	0.411735	0.762	0.639	0.0021329	0.123	2.67103
SNHG15	7.73412813778352e-13	0.409012	0.569	0.365	2.83076823971015e-08	0.204	7.5481
WTAP	4.03971620569746e-14	0.408358	0.79	0.642	1.47857652844733e-09	0.148	8.83016
RHBDD2	1.47325991754175e-11	0.403286	0.572	0.387	5.39227862419457e-07	0.185	6.26823
RORA	1.72659451903272e-10	0.402441	0.829	0.752	6.31950859911165e-06	0.077	5.19932
FOXO1	4.37523709354945e-10	0.400989	0.631	0.493	1.60138052861004e-05	0.138	4.79551
KLF2	1.68941552159296e-11	0.399794	0.991	0.993	6.1834297505824e-07	0.002	6.20877
STAT3	2.02888555395862e-10	0.397946	0.738	0.599	7.42592401604393e-06	0.139	5.12925
HERPUD1	1.87359995867177e-11	0.397732	0.535	0.349	6.85756320873456e-07	0.186	6.16383
DUSP8	9.16335797530313e-17	0.392139	0.294	0.084	3.3538806525407e-12	0.21	11.4745
FUS	2.67993650062936e-13	0.388288	0.871	0.764	9.80883558595351e-09	0.107	8.00838
HIVEP1	1.35181968785773e-08	0.387166	0.411	0.255	0.00049478	0.156	3.30559
GPCPD1	1.13788802915217e-08	0.385291	0.518	0.375	0.000416478	0.143	3.38041
RNF149	1.76003489036057e-10	0.382715	0.681	0.529	6.44190370220871e-06	0.152	5.19099
RICTOR	7.89437208180689e-11	0.382543	0.627	0.474	2.88941912566214e-06	0.153	5.53919
KLF3	9.02921345358098e-11	0.377437	0.817	0.668	3.30478241614517e-06	0.149	5.48086
OSER1	7.17907069739149e-13	0.377049	0.548	0.356	2.62761166595226e-08	0.192	7.58044
SELENOK	1.37162796381616e-09	0.376505	0.744	0.625	5.02029551036353e-05	0.119	4.29927
SBDS	1.71708675753149e-10	0.374563	0.769	0.656	6.28470924124099e-06	0.113	5.20171
PRRC2C	1.14690003985422e-11	0.370889	0.885	0.834	4.19776883587043e-07	0.051	6.37698
CBLB	4.09853458138944e-05	0.368895	0.537	0.445	1	0.092	0
GADD45B	2.03172684438105e-05	0.368359	0.584	0.498	0.743632	0.086	0.128642
ZNF292	1.87362261267258e-10	0.368323	0.689	0.536	6.8576461246429e-06	0.153	5.16382
MALT1	3.60631447687368e-08	0.367813	0.59	0.481	0.00131995	0.109	2.87944
PRKX	5.77645409067582e-10	0.36687	0.604	0.44	2.11423996172826e-05	0.164	4.67485
MAPK1IP1L	1.67567526839025e-12	0.366433	0.753	0.637	6.13313904983516e-08	0.116	7.21232
ZFP36L2	2.17177974678751e-13	0.365219	0.999	0.995	7.94893105121696e-09	0.004	8.09969
RANBP2	7.11135582675344e-09	0.364952	0.557	0.418	0.000260283	0.139	3.58455
SSH2	7.3861073987859e-08	0.364124	0.662	0.572	0.00270339	0.09	2.56809
MAP3K2	1.79272816963889e-09	0.362893	0.531	0.373	6.56156437369532e-05	0.158	4.18299
HSPA5	1.15177600526911e-08	0.362609	0.773	0.683	0.000421562	0.09	3.37514
BRD1	7.87227260950515e-11	0.360471	0.337	0.159	2.88133049780498e-06	0.178	5.54041
EIF1	1.31866988541296e-27	0.360262	0.996	1	4.82646364759999e-23	0.004	22.3164
BACH2	2.21498627629614e-08	0.359709	0.672	0.529	0.000810707	0.143	3.09114
TBL1X	1.17259066225438e-08	0.359352	0.407	0.248	0.00042918	0.159	3.36736
SNRPA1	6.59566603912156e-10	0.358301	0.642	0.51	2.41407972697888e-05	0.132	4.61725
MAP3K8	6.92420974468423e-11	0.357263	0.26	0.101	2.53433000865188e-06	0.159	5.59614
MACO1	4.16726123206105e-09	0.356051	0.358	0.207	0.000152526	0.151	3.81666
TASOR2	1.12269177487047e-09	0.355636	0.423	0.252	4.10916416520341e-05	0.171	4.38625
SKI	3.90954270662537e-07	0.354779	0.319	0.185	0.0143093	0.134	1.84438
FOSL2	3.02471266520152e-09	0.353195	0.367	0.207	0.000110708	0.16	3.95582
SF1	7.93505814635329e-13	0.352907	0.958	0.906	2.90431063214677e-08	0.052	7.53696
BRAF	1.15972821296443e-07	0.352015	0.501	0.375	0.00424472	0.126	2.37215
GNLY	0.000283995	0.349658	0.14	0.067	1	0.073	0
RALA	6.78172560903964e-06	0.348825	0.437	0.334	0.248218	0.103	0.605167
VPS37B	3.50305604196515e-09	0.34772	0.449	0.284	0.000128215	0.165	3.89206
INPP5D	0.000179839	0.346311	0.527	0.45	1	0.077	0
METRNL	2.30704255190444e-10	0.345945	0.178	0.048	8.44400644422543e-06	0.13	5.07345
FNBP4	1.62073707116174e-08	0.344841	0.668	0.555	0.000593206	0.113	3.22679
CIRBP	1.12528783764726e-15	0.344132	0.977	0.966	4.11866601457272e-11	0.011	10.3852
DENND6A	5.54072494707815e-09	0.343974	0.409	0.257	0.000202796	0.152	3.69294
CUL3	9.2234111068447e-10	0.34337	0.61	0.442	3.37586069921623e-05	0.168	4.47162
DDX6	1.00459967619257e-06	0.34289	0.795	0.752	0.0367694	0.043	1.43451
UBE2B	3.82745561995991e-11	0.342399	0.765	0.639	1.40088703146153e-06	0.126	5.8536
NFKB2	9.37690306828956e-08	0.341398	0.491	0.368	0.00343204	0.123	2.46445
GPBP1	3.26344772644742e-09	0.339835	0.671	0.524	0.000119445	0.147	3.92283
NDFIP1	3.39599257749661e-09	0.33965	0.843	0.781	0.000124297	0.062	3.90554
TBC1D15	5.80581906331092e-08	0.339458	0.402	0.26	0.00212499	0.142	2.67264
CORO7	7.47406475533662e-08	0.339055	0.796	0.702	0.00273558	0.094	2.56295
PFKFB3	1.27723412374307e-09	0.338932	0.312	0.156	4.674804616312e-05	0.156	4.33024
MAPKAPK2	4.17029692206886e-07	0.335624	0.445	0.327	0.0152637	0.118	1.81634
PIK3IP1	2.1420360299771e-08	0.33341	0.837	0.769	0.000784007	0.068	3.10568
SLC25A6	7.22518902458253e-16	0.33214	0.973	0.959	2.64449143488745e-11	0.014	10.5777
EIF5A	4.83043048069035e-10	0.331596	0.852	0.817	1.76798586023748e-05	0.035	4.75252
CSNK1D	4.48851082495402e-08	0.331427	0.443	0.293	0.00164284	0.15	2.7844
KMT2E	3.16296726964469e-07	0.331056	0.858	0.808	0.0115768	0.05	1.93641
SFMBT1	3.08078055563999e-08	0.330705	0.375	0.228	0.0011276	0.147	2.94785
LMBR1	1.63710474515975e-08	0.329856	0.435	0.274	0.000599197	0.161	3.22243
SAMSN1	3.46283343930511e-06	0.329058	0.619	0.529	0.126743	0.09	0.897075
CXCR4	1.40004461982786e-10	0.328859	0.966	0.906	5.12430331303197e-06	0.06	5.29037
GPRIN3	1.64710534380978e-06	0.328379	0.662	0.56	0.0602857	0.102	1.21979
HECA	3.79168147333831e-09	0.326974	0.582	0.447	0.000138779	0.135	3.85768
CCNL1	3.66469822186523e-09	0.326605	0.813	0.736	0.000134132	0.077	3.87247
SOD2	4.93770743127097e-06	0.326549	0.608	0.486	0.180725	0.122	0.742982
TP53INP1	1.10936752055322e-06	0.326242	0.29	0.173	0.040604	0.117	1.39143
JOSD1	1.77161575286387e-07	0.326056	0.298	0.171	0.00648429	0.127	2.18814
TIPARP	7.81292709788078e-08	0.325998	0.379	0.233	0.00285961	0.146	2.54369
PLEKHA2	2.29025201258608e-06	0.324293	0.355	0.228	0.0838255	0.127	1.07662
NFKBIZ	6.07594906420588e-08	0.323912	0.67	0.534	0.00222386	0.136	2.65289
TUBA4A	0.000323532	0.323356	0.527	0.462	1	0.065	0
SNED1	0.000377192	0.322336	0.226	0.144	1	0.082	0
CDC42SE2	7.61347436802093e-07	0.321423	0.888	0.865	0.0278661	0.023	1.55492
SLC2A3	6.85405931716265e-07	0.320727	0.851	0.755	0.0250865	0.096	1.60056
BORCS5	4.60888207269001e-07	0.320697	0.42	0.291	0.016869	0.129	1.77291
NFE2L2	4.10074826499629e-09	0.320437	0.554	0.387	0.000150091	0.167	3.82364
MYO9B	8.7704130685487e-07	0.318808	0.435	0.308	0.0321006	0.127	1.49349
MBD2	2.93072716822034e-08	0.318714	0.474	0.329	0.00107267	0.145	2.96953
CFL2	3.13634533151433e-12	0.318651	0.326	0.142	1.14793375478756e-07	0.184	6.94008
NAMPT	1.64339384401336e-08	0.317542	0.35	0.202	0.000601499	0.148	3.22077
TRAF3	2.48370973501248e-07	0.317318	0.401	0.257	0.00909063	0.144	2.04141
ANKRD12	2.60253439915465e-08	0.317129	0.937	0.909	0.000952554	0.028	3.02111
LEPROTL1	4.13270005526471e-10	0.314266	0.936	0.906	1.51260954722744e-05	0.03	4.82027
DDHD1	1.25316155468696e-08	0.313733	0.399	0.233	0.00045867	0.166	3.3385
TRAF4	1.18540597788361e-11	0.313527	0.221	0.067	4.33870441965178e-07	0.154	6.36264
HLA-DPB1	2.2769533348555e-07	0.313391	0.282	0.151	0.00833388	0.131	2.07915
ARIH1	2.50305646971684e-08	0.312661	0.645	0.512	0.000916144	0.133	3.03804
RPL13A	2.19093654885575e-23	0.311247	0.995	0.995	8.01904686246694e-19	0	18.0959
PTPN1	3.29438326206041e-07	0.311236	0.58	0.454	0.0120578	0.126	1.91873
CDKN1A	1.59288945768153e-07	0.310905	0.181	0.072	0.00583014	0.109	2.23432
TSPYL2	0.000149144	0.308498	0.486	0.404	1	0.082	0
CDK17	5.72897684434944e-06	0.307426	0.57	0.498	0.209686	0.072	0.67843
RPSA	2.41166748721377e-23	0.307327	0.995	0.988	8.82694416995113e-19	0.007	18.0542
NOP58	8.03618023202787e-06	0.305479	0.701	0.627	0.294132	0.074	0.531457
PNPLA8	1.73979051224095e-08	0.305077	0.352	0.204	0.000636781	0.148	3.19601
POLR3E	1.87835717589541e-08	0.305065	0.334	0.188	0.000687498	0.146	3.16273
RASSF5	2.35365151870677e-06	0.304948	0.587	0.493	0.086146	0.094	1.06476
ATP9B	1.41674072852949e-06	0.304649	0.488	0.353	0.0518541	0.135	1.28522
BTBD9	4.72008268352188e-05	0.304337	0.509	0.404	1	0.105	0
CCNH	1.42784720228986e-06	0.30423	0.676	0.558	0.0522606	0.118	1.28183
FKBP5	2.6591023098165e-05	0.303038	0.521	0.411	0.973258	0.11	0.011772
SEPTIN2	1.90414766579297e-07	0.302682	0.576	0.454	0.00696937	0.122	2.15681
PCGF5	6.44708775754906e-07	0.302276	0.653	0.55	0.023597	0.103	1.62714
EIF5	2.53302006812168e-09	0.302242	0.851	0.788	9.27110675133218e-05	0.063	4.03287
KANSL1	5.41388410521382e-07	0.301995	0.531	0.392	0.0198154	0.139	1.703
HSPA9	2.4829360202839e-07	0.301644	0.671	0.562	0.00908779	0.109	2.04154
IFNGR1	6.85206964184925e-10	0.301006	0.38	0.207	2.50792600961324e-05	0.173	4.60069
RPS5	2.70882760275872e-22	0.30092	0.987	0.981	9.91457990885719e-18	0.006	17.0037
RNF126	1.0817797439348e-07	0.298959	0.657	0.534	0.00395942	0.123	2.40237
RPL27A	3.29505446904514e-15	0.298262	0.987	0.983	1.20602288621521e-10	0.004	9.91864
IRS2	6.87662050969871e-06	0.29657	0.336	0.224	0.251691	0.112	0.599132
STK17A	1.0462408751625e-05	0.296533	0.722	0.625	0.382935	0.097	0.416875
LINC-PINT	2.1311270706336e-07	0.296442	0.282	0.151	0.00780014	0.131	2.1079
SRSF4	6.4129112548844e-06	0.295816	0.633	0.529	0.234719	0.104	0.629452
NR3C1	0.000172235	0.295322	0.702	0.644	1	0.058	0
LSR	7.97718911182026e-08	0.295255	0.443	0.298	0.00291973	0.145	2.53466
RPS2	5.57629875129967e-29	0.293914	0.996	0.998	2.04098110596319e-24	0.002	23.6902
ZNF644	1.69843793844407e-06	0.293013	0.58	0.445	0.0621645	0.135	1.20646
MTHFD2	2.75779590746769e-08	0.292649	0.291	0.156	0.00100938	0.135	2.99594
LINC01578	1.43101392807105e-10	0.291897	0.97	0.954	5.23765407813284e-06	0.016	5.28086
GAS5	1.09077289936345e-10	0.291267	0.936	0.933	3.99233788896017e-06	0.003	5.39877
ANKRD11	2.60221021454821e-05	0.289728	0.664	0.582	0.952435	0.082	0.0211647
MAN2A1	0.000142504	0.288739	0.402	0.3	1	0.102	0
BAZ1A	8.44537179893585e-05	0.288144	0.57	0.481	1	0.089	0
PABPC1	1.74950246441502e-11	0.287333	0.995	0.998	6.40335397000542e-07	0.003	6.19359
FYN	7.55389491694196e-06	0.287312	0.892	0.88	0.27648	0.012	0.558336
GADD45A	1.22458440896421e-06	0.286911	0.24	0.123	0.044821	0.117	1.34852
RANGAP1	9.19539577764556e-08	0.285901	0.311	0.171	0.00336561	0.14	2.47294
NOP53	4.73287447383627e-13	0.284532	0.982	0.957	1.73227938616881e-08	0.025	7.76138
GNG2	0.000661146	0.284277	0.655	0.587	1	0.068	0
ELF1	2.12428252135535e-06	0.283869	0.824	0.762	0.0777509	0.062	1.10929
YES1	1.96535222636184e-09	0.28381	0.215	0.082	7.19338568370696e-05	0.133	4.14307
RAB5A	2.89651240022564e-07	0.282438	0.423	0.281	0.0106015	0.142	1.97463
REL	3.61096002909115e-06	0.28167	0.597	0.493	0.132165	0.104	0.878884
RAB21	6.47246666700384e-07	0.281026	0.436	0.3	0.0236899	0.136	1.62544
BCL7B	3.96982152622301e-08	0.280458	0.456	0.308	0.00145299	0.148	2.83774
SFMBT2	2.44821742431353e-07	0.280444	0.258	0.132	0.00896072	0.126	2.04766
RPL3	2.98688157077031e-26	0.279192	0.995	0.998	1.09322852371764e-21	0.003	20.9613
ATG2A	5.3610046987524e-07	0.279083	0.319	0.188	0.0196218	0.131	1.70726
MRPL10	3.83051397262609e-09	0.279008	0.332	0.171	0.000140201	0.161	3.85325
CUL5	3.54090774383253e-07	0.278595	0.419	0.274	0.0129601	0.145	1.88739
RB1CC1	3.54518628258742e-06	0.278279	0.488	0.358	0.129757	0.13	0.886868
HIF1A	1.226086966059e-06	0.277951	0.57	0.438	0.044876	0.132	1.34799
RPS16	5.37417619777943e-23	0.277288	0.995	0.998	1.96700223014925e-18	0.003	17.7062
DNAJB6	7.95485526541231e-06	0.276936	0.591	0.49	0.291156	0.101	0.535875
ZNF394	7.3826318025356e-08	0.276658	0.505	0.349	0.00270212	0.156	2.5683
PRDX6	4.47408071313513e-06	0.276404	0.62	0.519	0.163756	0.101	0.785803
RYBP	7.38655746326846e-07	0.276289	0.262	0.142	0.0270355	0.12	1.56806
GNA13	3.75275155596823e-05	0.275843	0.44	0.341	1	0.099	0
EIF1B	3.35061496026751e-06	0.275265	0.581	0.474	0.122636	0.107	0.911383
FOXP1	1.12934222306441e-06	0.274922	0.937	0.889	0.0413351	0.048	1.38368
CRY1	8.05364109729717e-05	0.274332	0.38	0.279	1	0.101	0
WDR33	8.97129268582968e-07	0.274328	0.556	0.423	0.0328358	0.133	1.48365
COX4I1	1.12906728809454e-13	0.273909	0.987	0.983	4.13249918115481e-09	0.004	8.38379
ADGRE5	0.00407429	0.273772	0.604	0.55	1	0.054	0
HSP90AB1	1.33469983712738e-07	0.273395	0.953	0.954	0.00488513	0.001	2.31112
CD83	4.34736743948208e-09	0.273339	0.322	0.154	0.000159118	0.168	3.79828
NRF1	1.18882694364455e-06	0.273167	0.33	0.202	0.0435123	0.128	1.36139
HNRNPL	9.25264576735109e-08	0.272594	0.764	0.68	0.00338656	0.084	2.47024
CREBBP	1.42265464704295e-05	0.271864	0.409	0.291	0.520706	0.118	0.283408
HMGB2	5.48101023484217e-06	0.271752	0.752	0.651	0.20061	0.101	0.697646
ETF1	3.17044621573077e-06	0.270985	0.381	0.262	0.116042	0.119	0.935387
CAPN7	2.87620317591017e-06	0.270618	0.397	0.272	0.105272	0.125	0.977687
TNRC6A	1.9296612073268e-05	0.27058	0.55	0.462	0.706275	0.088	0.151026
UBE2D3	1.0312028592728e-08	0.268984	0.911	0.882	0.000377431	0.029	3.42316
RBMS1	5.18040000333646e-05	0.268956	0.692	0.637	1	0.055	0
WDR48	2.15075891389474e-06	0.268818	0.377	0.255	0.0787199	0.122	1.10392
ARID4B	3.95993150583697e-05	0.268768	0.791	0.731	1	0.06	0
RASA2	4.01043337171034e-05	0.268295	0.691	0.587	1	0.104	0
MON2	1.38260332707735e-06	0.267639	0.439	0.303	0.0506047	0.136	1.29581
KCMF1	1.10672237369366e-07	0.267349	0.415	0.276	0.00405071	0.139	2.39247
SAP30BP	4.27051167343247e-06	0.267146	0.46	0.339	0.156305	0.121	0.806027
EEF1B2	1.6404543608178e-13	0.266371	0.992	0.988	6.00422700602924e-09	0.004	8.22154
BTG3	5.51282276820327e-07	0.266277	0.346	0.214	0.0201775	0.132	1.69513
ARRDC2	4.06577126608974e-07	0.266112	0.517	0.375	0.0148811	0.142	1.82736
GAB2	1.13477372808815e-10	0.264681	0.179	0.046	4.15338532217545e-06	0.133	5.3816
NUP54	1.13539106289098e-06	0.264454	0.345	0.214	0.0415564	0.131	1.38136
ARHGEF7	1.43239794649844e-06	0.264214	0.388	0.245	0.0524272	0.143	1.28044
AC016831.7	4.26520695514134e-05	0.262307	0.225	0.135	1	0.09	0
PPP3R1	8.77377713810222e-07	0.261861	0.437	0.296	0.0321129	0.141	1.49332
RFTN1	0.000102447	0.261742	0.449	0.351	1	0.098	0
KLHL5	3.29273968944841e-05	0.261602	0.402	0.288	1	0.114	0
EPC1	1.5017139526634e-07	0.26136	0.851	0.764	0.00549642	0.087	2.25992
PNRC1	1.19559889654238e-10	0.261345	0.987	0.995	4.37601152123475e-06	0.008	5.35892
ARMC8	2.22112159165307e-07	0.26122	0.355	0.219	0.00812953	0.136	2.08993
FAM160B1	4.79436345549327e-07	0.260583	0.281	0.154	0.0175479	0.127	1.75578
OSBPL8	8.51633497171992e-05	0.259906	0.709	0.625	1	0.084	0
JUNB	1.6488516771484e-06	0.259408	0.988	0.993	0.0603496	0.005	1.21933
ARID5B	8.47259472428089e-05	0.259124	0.706	0.615	1	0.091	0
PSMD7	2.11511191625323e-06	0.259026	0.614	0.514	0.0774152	0.1	1.11117
USP15	6.79564090699065e-05	0.258974	0.79	0.757	1	0.033	0
SRRM1	3.73598265214252e-06	0.258598	0.847	0.769	0.136741	0.078	0.864102
PPP4R3A	0.000211979	0.258219	0.521	0.45	1	0.071	0
CMTM6	1.04643795103299e-05	0.256194	0.534	0.418	0.383007	0.116	0.416794
SLC9A8	1.58621349059036e-07	0.25613	0.262	0.132	0.0058057	0.13	2.23615
RIOK3	6.46417408560039e-05	0.255342	0.482	0.385	1	0.097	0
LITAF	0.00168187	0.2551	0.749	0.714	1	0.035	0
TP53BP2	2.00391480409336e-06	0.254906	0.303	0.18	0.0733453	0.123	1.13463
EEF1G	2.09627961815316e-13	0.254778	0.987	0.988	7.6725930304024e-09	0.001	8.11506
ARIH2	0.000116998	0.254271	0.479	0.385	1	0.094	0
YME1L1	2.70486045566845e-06	0.253969	0.654	0.519	0.0990006	0.135	1.00436
SEC24B	1.03809834486544e-06	0.253088	0.373	0.245	0.0379954	0.128	1.42027
SEC14L1	4.11323080555991e-08	0.252785	0.252	0.118	0.00150548	0.134	2.82232
KDM6A	5.26906385310339e-05	0.252749	0.521	0.409	1	0.112	0
YPEL5	2.58483406658057e-05	0.252616	0.719	0.618	0.946075	0.101	0.0240744
KDM2A	0.000131907	0.252433	0.642	0.565	1	0.077	0
TOMM20	7.84116214629159e-06	0.25166	0.816	0.769	0.286994	0.047	0.542127
TFIP11	1.07569129873608e-07	0.251505	0.261	0.135	0.00393714	0.126	2.40482
COQ10B	2.34414308334703e-07	0.251455	0.446	0.308	0.0085798	0.138	2.06652
ATF4	2.18859219728649e-05	0.250913	0.432	0.332	0.801047	0.1	0.0963422
SDCBP	7.17479833980233e-06	0.250758	0.619	0.512	0.262605	0.107	0.580697
FAS	0.000106263	0.25059	0.416	0.308	1	0.108	0
JAK1	3.42770736456849e-05	0.250217	0.915	0.858	1	0.057	0
ZNF451	0.000215788	0.250051	0.392	0.303	1	0.089	0
CIR1	7.2096217764711e-07	0.249721	0.535	0.387	0.0263879	0.148	1.57859
PRELID3B	1.32115602874265e-05	0.249366	0.428	0.315	0.483556	0.113	0.315553
RPS20	1.22570835324838e-08	0.24934	0.975	0.974	0.000448622	0.001	3.34812
DUSP4	1.97041579800501e-06	0.248887	0.144	0.053	0.0721192	0.091	1.14195
STRAP	7.80232363227868e-07	0.248592	0.632	0.529	0.0285573	0.103	1.54428
CSNK1G3	9.91391742041717e-06	0.248497	0.321	0.212	0.362859	0.109	0.440262
STAG1	7.94588291477114e-05	0.248284	0.556	0.454	1	0.102	0
TMEM123	3.32729397627446e-05	0.247275	0.881	0.825	1	0.056	0
LRRC8C	0.0029488	0.247005	0.587	0.524	1	0.063	0
GNA15	6.33510986742049e-10	0.246662	0.185	0.053	2.31871356257457e-05	0.132	4.63475
ODC1	2.73409040704577e-05	0.246575	0.655	0.546	1	0.109	0
SPCS3	3.53369836706207e-05	0.246174	0.56	0.462	1	0.098	0
PDE4B	0.000130031	0.246155	0.52	0.428	1	0.092	0
SENP5	2.58024512737649e-06	0.246082	0.362	0.236	0.0944396	0.126	1.02485
NXT1	3.59299683418503e-07	0.245273	0.415	0.262	0.0131507	0.153	1.88105
STK17B	0.000821514	0.245199	0.873	0.844	1	0.029	0
TXNDC11	1.41526917205667e-06	0.245038	0.337	0.204	0.0518003	0.133	1.28567
BTG1	3.59611768827451e-08	0.244881	0.997	0.993	0.00131621	0.004	2.88067
DNAJA1	7.18207547324174e-05	0.244868	0.666	0.57	1	0.096	0
DUSP2	8.78179605849698e-05	0.244135	0.717	0.599	1	0.118	0
SUCO	5.88357177915548e-05	0.243935	0.396	0.279	1	0.117	0
SH3TC1	2.37213118245294e-09	0.243932	0.215	0.079	8.68223734089601e-05	0.136	4.06137
RIC1	4.60320032157135e-06	0.243842	0.352	0.228	0.168482	0.124	0.773447
USP12	3.25934437153134e-06	0.243409	0.299	0.185	0.119295	0.114	0.923377
FOXK2	7.1589534272092e-08	0.243109	0.242	0.115	0.00262025	0.127	2.58166
RPS18	1.60994403578758e-21	0.242523	0.993	1	5.89255616538612e-17	0.007	16.2297
ANKRD28	9.74296106156736e-05	0.242486	0.334	0.231	1	0.103	0
FBXO21	1.9545099264713e-05	0.242457	0.346	0.24	0.71537	0.106	0.145469
ASXL1	0.000124566	0.242152	0.559	0.478	1	0.081	0
ETV6	2.33725312345727e-05	0.241793	0.537	0.43	0.855458	0.107	0.0678013
RBM39	1.27424654974285e-06	0.241229	0.901	0.887	0.0466387	0.014	1.33125
RNF114	1.58368452232729e-05	0.241204	0.475	0.358	0.579644	0.117	0.236838
PPP2CA	1.61067594609154e-05	0.240209	0.597	0.483	0.589524	0.114	0.229499
CHCHD2	8.92835855606112e-09	0.240156	0.963	0.942	0.000326787	0.021	3.48574
GABPB1	7.49883029081395e-07	0.240022	0.221	0.108	0.0274465	0.113	1.56151
PTPRJ	0.000816218	0.239566	0.326	0.248	1	0.078	0
DENND4A	0.00105128	0.239446	0.555	0.476	1	0.079	0
TAX1BP1	0.000155291	0.239109	0.702	0.623	1	0.079	0
SOS1	1.98828784902725e-06	0.23879	0.473	0.334	0.0727733	0.139	1.13803
SARAF	1.39978686219544e-07	0.238641	0.996	0.993	0.00512336	0.003	2.29045
KRR1	1.7782805986531e-05	0.238315	0.491	0.368	0.650868	0.123	0.186507
USP9X	0.00166204	0.238196	0.423	0.344	1	0.079	0
SPOCK2	0.000175391	0.237605	0.877	0.87	1	0.007	0
TET2	8.11729503054064e-06	0.237521	0.272	0.161	0.297101	0.111	0.527096
MECP2	0.000366878	0.237172	0.517	0.428	1	0.089	0
CYTIP	4.92404712112699e-05	0.236876	0.816	0.728	1	0.088	0
PTS	4.38391962707942e-05	0.236789	0.343	0.233	1	0.11	0
MFSD14A	3.711840772017e-05	0.236528	0.42	0.31	1	0.11	0
P4HB	1.00109531352672e-05	0.236286	0.723	0.606	0.366411	0.117	0.436032
UBALD2	6.5419623902768e-05	0.236187	0.856	0.803	1	0.053	0
GYPC	0.00040758	0.236176	0.749	0.671	1	0.078	0
RPL10A	1.59024363403947e-15	0.23582	0.993	0.995	5.82045072494787e-11	0.002	10.235
MBP	8.94753415288582e-05	0.235611	0.709	0.656	1	0.053	0
NCBP2AS2	7.8922569158995e-07	0.235284	0.539	0.409	0.0288865	0.13	1.53931
KANSL1-AS1	5.26705165969852e-08	0.234896	0.239	0.111	0.00192779	0.128	2.71494
RNMT	4.3857228266858e-05	0.234852	0.547	0.454	1	0.093	0
DNAJC2	2.60804515434969e-05	0.234431	0.389	0.279	0.954571	0.11	0.0201919
RNF38	3.05527683346815e-05	0.234323	0.453	0.351	1	0.102	0
LCOR	7.4008119767295e-05	0.233968	0.356	0.257	1	0.099	0
IFRD1	9.52916691477271e-05	0.232397	0.351	0.255	1	0.096	0
DAZAP1	4.80484380621931e-05	0.231517	0.565	0.464	1	0.101	0
ZBTB1	4.98851265614376e-05	0.231241	0.495	0.394	1	0.101	0
ZSWIM6	4.58893305698436e-05	0.231037	0.317	0.204	1	0.113	0
IP6K1	2.97554380079576e-05	0.23082	0.289	0.183	1	0.106	0
SNHG3	0.000233201	0.230074	0.491	0.387	1	0.104	0
PSME4	0.000109384	0.229115	0.372	0.267	1	0.105	0
U2AF1	3.81420651801718e-08	0.22907	0.252	0.115	0.00139604	0.137	2.8551
GABARAPL1	5.38222733849266e-06	0.229037	0.256	0.144	0.196995	0.112	0.705545
HLA-B	1.3930305915428e-11	0.228823	1	1	5.09863126810581e-07	0	6.29255
WDR75	4.32661541779285e-05	0.228184	0.333	0.224	1	0.109	0
LDHA	3.08179202139676e-05	0.228084	0.809	0.762	1	0.047	0
TCERG1	1.17541784484424e-05	0.227736	0.449	0.322	0.430215	0.127	0.366315
NUP58	5.24032429455896e-05	0.227637	0.416	0.303	1	0.113	0
RAB1A	0.00107315	0.227324	0.398	0.315	1	0.083	0
ZC3H7A	0.000110588	0.226939	0.462	0.353	1	0.109	0
DDX24	4.55438236951352e-05	0.226755	0.873	0.837	1	0.036	0
SFPQ	3.16950364431315e-05	0.226155	0.824	0.776	1	0.048	0
AKAP13	0.000996096	0.226085	0.765	0.743	1	0.022	0
RPS6KA3	0.00173754	0.226031	0.628	0.594	1	0.034	0
SIK3	0.0218291	0.226016	0.589	0.529	1	0.06	0
SOCS1	9.55483091839176e-05	0.225863	0.396	0.276	1	0.12	0
TRPM7	0.000719888	0.225577	0.44	0.37	1	0.07	0
CENPC	1.60059724846629e-05	0.2254	0.598	0.486	0.585835	0.112	0.232225
DYRK1A	0.00168743	0.225309	0.443	0.365	1	0.078	0
PLK3	4.85681498714316e-05	0.225252	0.367	0.25	1	0.117	0
TLK1	0.00284117	0.22516	0.534	0.452	1	0.082	0
EZR	0.00265851	0.224929	0.807	0.75	1	0.057	0
RPS6	2.81134646134783e-18	0.224798	0.995	1	1.02898091831792e-13	0.005	12.9876
SAT1	0.000131465	0.224534	0.649	0.553	1	0.096	0
SUPV3L1	1.6294780638858e-05	0.223712	0.298	0.19	0.596405	0.108	0.224459
MAP2K4	0.000334269	0.223683	0.369	0.279	1	0.09	0
CDKN2D	0.00102173	0.223587	0.611	0.546	1	0.065	0
SSR4	5.44401307793794e-06	0.223251	0.896	0.873	0.199256	0.023	0.700588
SYNJ2	7.2833982852476e-06	0.222834	0.26	0.151	0.26658	0.109	0.574173
HAUS3	5.56878597189463e-06	0.222605	0.367	0.25	0.203823	0.117	0.690747
SLC7A5	0.00266463	0.222006	0.308	0.238	1	0.07	0
DDX3X	0.00383226	0.22199	0.756	0.714	1	0.042	0
DCP1A	2.75583504454801e-05	0.221879	0.418	0.31	1	0.108	0
ZC3H15	1.10683957415089e-05	0.22174	0.636	0.548	0.405114	0.088	0.392422
NUS1	1.24151484749714e-05	0.221685	0.279	0.171	0.454407	0.108	0.342555
SBNO2	2.34973824762406e-05	0.221362	0.266	0.161	0.860028	0.105	0.0654876
CLASP1	0.000230095	0.221352	0.273	0.18	1	0.093	0
RPL10	1.17038359446785e-20	0.221215	0.996	1	4.28372099411179e-16	0.004	15.3682
RILPL2	0.00201622	0.221017	0.444	0.373	1	0.071	0
AGPAT5	0.000123124	0.220827	0.255	0.163	1	0.092	0
UBE2Q2	0.000444045	0.220759	0.379	0.284	1	0.095	0
RSRC2	0.000500808	0.220535	0.636	0.541	1	0.095	0
RRM1	8.01350593584857e-06	0.220398	0.252	0.147	0.293302	0.105	0.532684
EIF4A1	7.48586965179979e-07	0.219853	0.905	0.909	0.027399	0.004	1.56226
DBF4	6.71513266482655e-05	0.219843	0.411	0.296	1	0.115	0
VMP1	0.000576238	0.21946	0.394	0.305	1	0.089	0
KBTBD2	4.08679278758298e-06	0.219363	0.461	0.334	0.149581	0.127	0.825124
MTMR6	0.000457309	0.219161	0.311	0.231	1	0.08	0
LAMTOR5	2.788734482065e-05	0.219084	0.457	0.339	1	0.118	0
NUP153	0.00119585	0.218896	0.35	0.269	1	0.081	0
RPL18A	2.36892398510161e-20	0.21862	0.996	0.998	8.67049867787041e-16	0.002	15.062
SIAH2	8.62754796634691e-05	0.218525	0.46	0.365	1	0.095	0
HSPE1	3.85415991684488e-05	0.218476	0.661	0.579	1	0.082	0
EIF3F	1.61259288276347e-06	0.218421	0.927	0.93	0.0590225	0.003	1.22898
CHD6	0.000679854	0.217716	0.39	0.31	1	0.08	0
MSI2	0.0042513	0.217465	0.347	0.272	1	0.075	0
DNAJC3	8.22036806440744e-05	0.217421	0.394	0.286	1	0.108	0
CCDC91	0.00291977	0.21675	0.548	0.488	1	0.06	0
PMAIP1	0.0070072	0.216603	0.23	0.166	1	0.064	0
SLC25A36	8.19584141490329e-06	0.216293	0.398	0.281	0.299976	0.117	0.522914
IDS	0.000835035	0.216224	0.67	0.589	1	0.081	0
CSNK1A1	0.00374146	0.216065	0.598	0.558	1	0.04	0
ARFGEF2	1.69119326595414e-06	0.216017	0.291	0.166	0.0618994	0.125	1.20831
JMJD1C	0.00022842	0.21501	0.642	0.55	1	0.092	0
RBM17	0.000168772	0.214969	0.513	0.423	1	0.09	0
SPEN	0.000207286	0.21476	0.416	0.31	1	0.106	0
KLF11	1.58971415336308e-07	0.21466	0.172	0.065	0.00581851	0.107	2.23519
ICOS	0.0784407	0.21445	0.521	0.478	1	0.043	0
SERINC1	1.49583971687804e-05	0.21433	0.668	0.582	0.547492	0.086	0.261622
TFDP2	0.000474938	0.214157	0.308	0.219	1	0.089	0
SLC39A8	0.000780063	0.213924	0.351	0.264	1	0.087	0
NR4A3	7.015353379997e-06	0.213816	0.153	0.065	0.256769	0.088	0.590457
CEP95	7.76820401013416e-06	0.213376	0.346	0.221	0.284324	0.125	0.546186
CRTC3	0.00133074	0.213119	0.443	0.361	1	0.082	0
ARNTL	0.000248143	0.212973	0.402	0.31	1	0.092	0
RAB8B	0.00826933	0.212965	0.463	0.406	1	0.057	0
FAM133B	6.38573246027503e-05	0.212728	0.542	0.43	1	0.112	0
SOS2	7.34504064122865e-05	0.212476	0.354	0.248	1	0.106	0
USF3	0.00112196	0.211515	0.275	0.195	1	0.08	0
KAT6A	0.00163397	0.211185	0.623	0.553	1	0.07	0
CUL4A	1.10298729342804e-05	0.210711	0.488	0.37	0.403704	0.118	0.393937
WAC	0.00104442	0.210611	0.589	0.481	1	0.108	0
RBM33	0.0015437	0.210387	0.437	0.356	1	0.081	0
MIER1	0.000553691	0.210323	0.58	0.502	1	0.078	0
CCDC59	0.000385345	0.2102	0.598	0.522	1	0.076	0
NUP98	0.000137951	0.210066	0.432	0.334	1	0.098	0
MARCH6	3.66815575154818e-05	0.209987	0.471	0.349	1	0.122	0
KLHL24	0.000644864	0.209985	0.396	0.312	1	0.084	0
CCSER2	0.00622458	0.209891	0.614	0.577	1	0.037	0
NFKBIB	2.24394282683224e-06	0.209879	0.308	0.185	0.0821306	0.123	1.0855
CBX4	0.000314257	0.208999	0.445	0.344	1	0.101	0
SECISBP2	0.000109353	0.208824	0.55	0.474	1	0.076	0
LMTK2	9.01772760944184e-06	0.208456	0.275	0.163	0.330058	0.112	0.48141
BBX	0.000266261	0.208367	0.539	0.442	1	0.097	0
USP14	0.000478892	0.208159	0.328	0.245	1	0.083	0
GGNBP2	0.00113507	0.208129	0.589	0.522	1	0.067	0
PDZD8	0.000149699	0.208054	0.266	0.173	1	0.093	0
USP47	0.000208308	0.207695	0.465	0.37	1	0.095	0
EMB	0.000353282	0.207555	0.671	0.575	1	0.096	0
OGA	0.00346512	0.207551	0.573	0.524	1	0.049	0
POLR1C	1.08538105764027e-06	0.206738	0.258	0.135	0.039726	0.123	1.40092
FOXK1	3.16970987230782e-06	0.206562	0.299	0.178	0.116015	0.121	0.935488
AC068282.1	6.38743336472336e-06	0.206488	0.222	0.118	0.233786	0.104	0.631181
CDV3	0.00118771	0.206453	0.671	0.584	1	0.087	0
TAF4B	2.0827080335478e-05	0.206139	0.202	0.111	0.762292	0.091	0.117879
ANKHD1	0.00334	0.205622	0.61	0.526	1	0.084	0
DDX39A	0.00214403	0.205304	0.555	0.493	1	0.062	0
RBM8A	2.04095353097579e-05	0.205091	0.687	0.575	0.747009	0.112	0.126674
CDKAL1	0.0125351	0.205008	0.409	0.351	1	0.058	0
NCBP1	1.59479962100833e-05	0.204733	0.248	0.147	0.583713	0.101	0.233801
PTGDS	2.02543297758737e-07	0.204348	0.129	0.036	0.00741329	0.093	2.12999
DNAJC1	0.0122136	0.20414	0.362	0.305	1	0.057	0
TNFSF8	0.00180455	0.204054	0.418	0.344	1	0.074	0
KLF9	0.00166424	0.204005	0.38	0.3	1	0.08	0
BLOC1S6	0.000130068	0.203903	0.326	0.224	1	0.102	0
SLU7	9.36153714123663e-05	0.203876	0.373	0.276	1	0.097	0
ALYREF	6.56971347939685e-05	0.203743	0.523	0.423	1	0.1	0
PHF20	0.0017125	0.203628	0.586	0.517	1	0.069	0
CWC25	2.03399058834659e-05	0.203577	0.268	0.166	0.744461	0.102	0.128158
ELMO2	6.5168489487697e-05	0.2035	0.243	0.149	1	0.094	0
RC3H2	9.80363409197567e-05	0.203385	0.377	0.276	1	0.101	0
RBM27	0.000477164	0.203372	0.445	0.349	1	0.096	0
NR1D2	0.000623496	0.203201	0.458	0.377	1	0.081	0
XBP1	0.000245989	0.202818	0.717	0.587	1	0.13	0
SCAF8	0.00498804	0.202419	0.38	0.317	1	0.063	0
PSMD5	1.76763009092404e-05	0.202343	0.257	0.149	0.64697	0.108	0.189116
UBE2J1	3.80289142638373e-05	0.202191	0.422	0.296	1	0.126	0
ATP6V0C	0.000116681	0.201949	0.792	0.743	1	0.049	0
VPS26A	0.000798798	0.201595	0.33	0.245	1	0.085	0
ATL2	1.01835668333181e-06	0.201469	0.163	0.065	0.0372729	0.098	1.42861
ITSN2	0.000404929	0.201341	0.595	0.522	1	0.073	0
SKIL	8.37566150619698e-05	0.201174	0.215	0.125	1	0.09	0
ZNF267	8.94510594240414e-05	0.200899	0.375	0.269	1	0.106	0
NR1H2	0.00141869	0.200726	0.482	0.413	1	0.069	0
GLMN	4.98352791831592e-06	0.200708	0.24	0.13	0.182402	0.11	0.73897
RAPGEF1	0.00156063	0.200447	0.445	0.365	1	0.08	0
MT2A	0.721688	0.199704	0.533	0.567	1	0.034	0
UNC119	1.475068015127e-05	0.199305	0.359	0.238	0.53989	0.121	0.267695
AP1G1	0.000126791	0.199292	0.283	0.188	1	0.095	0
XPO4	0.00328731	0.199275	0.407	0.332	1	0.075	0
MORF4L1	0.000477624	0.198946	0.837	0.817	1	0.02	0
BZW1	0.000793477	0.198347	0.695	0.63	1	0.065	0
CCL5	0.0125054	0.197844	0.305	0.231	1	0.074	0
RPL18	1.36435505138252e-15	0.197302	0.995	0.993	4.99367592356517e-11	0.002	10.3016
MLF2	4.17062936757752e-05	0.197206	0.521	0.397	1	0.124	0
AQR	0.000422077	0.197179	0.324	0.24	1	0.084	0
CLK1	0.000365525	0.197161	0.557	0.464	1	0.093	0
RARS	7.45608706891232e-06	0.197068	0.234	0.125	0.2729	0.109	0.563996
FAM241A	0.00186435	0.196916	0.262	0.192	1	0.07	0
NPC2	2.15333306416705e-05	0.196817	0.439	0.312	0.788141	0.127	0.103396
TRPC4AP	0.000550142	0.196781	0.393	0.296	1	0.097	0
AGO2	1.18365764128863e-05	0.196609	0.424	0.303	0.433231	0.121	0.363281
FAM118A	9.11373766986977e-05	0.196607	0.277	0.178	1	0.099	0
EEF2	1.37484385968038e-07	0.196534	0.991	0.993	0.00503207	0.002	2.29825
RAB2A	0.000674096	0.196255	0.651	0.579	1	0.072	0
DENND11	0.000202093	0.195521	0.3	0.204	1	0.096	0
SLCO3A1	0.000324672	0.195441	0.402	0.308	1	0.094	0
QRICH1	0.00217013	0.195376	0.414	0.341	1	0.073	0
HGSNAT	3.03788844524961e-05	0.195367	0.227	0.13	1	0.097	0
FIS1	0.000412933	0.195144	0.623	0.529	1	0.094	0
CTDSPL2	0.00021336	0.194641	0.308	0.212	1	0.096	0
ZBTB43	1.11766728502391e-05	0.194376	0.242	0.135	0.409077	0.107	0.388195
ARPC5L	0.0016243	0.194356	0.436	0.349	1	0.087	0
TIPRL	0.00075875	0.194193	0.366	0.279	1	0.087	0
MED23	4.84183917052239e-05	0.193985	0.302	0.197	1	0.105	0
LAPTM4A	9.08429180068049e-05	0.193572	0.47	0.385	1	0.085	0
HERC1	0.00155678	0.193308	0.661	0.599	1	0.062	0
C1orf43	0.000747296	0.193153	0.483	0.401	1	0.082	0
RYK	0.000178797	0.193108	0.315	0.214	1	0.101	0
CGRRF1	9.81259319893598e-05	0.192904	0.3	0.202	1	0.098	0
ANKRD36	0.0032714	0.192847	0.432	0.363	1	0.069	0
ZBTB21	2.40215351125573e-07	0.192785	0.174	0.067	0.00879212	0.107	2.05591
ADNP2	1.33210737482339e-06	0.192679	0.249	0.132	0.0487565	0.117	1.31197
CENPK	8.36287120528976e-05	0.192574	0.235	0.139	1	0.096	0
UBE2S	0.00625972	0.192446	0.319	0.255	1	0.064	0
PIK3CA	0.000413778	0.192191	0.369	0.281	1	0.088	0
PHF1	0.000734557	0.192152	0.619	0.536	1	0.083	0
RPL28	5.98443126773555e-19	0.19179	0.997	0.998	2.19036168830389e-14	0.001	13.6595
EEF1A1	1.00217828880111e-16	0.191751	0.997	0.998	3.66807275484095e-12	0.001	11.4356
MBTD1	3.91951077707935e-05	0.19174	0.183	0.096	1	0.087	0
RPLP0	1.7087038153322e-07	0.191428	0.996	0.995	0.00625403	0.001	2.20384
PLAA	7.05393435720068e-05	0.191388	0.234	0.139	1	0.095	0
LMNB1	3.87724325670152e-05	0.191272	0.155	0.075	1	0.08	0
RWDD1	0.000384322	0.190761	0.662	0.594	1	0.068	0
UBL3	0.00606055	0.190661	0.435	0.365	1	0.07	0
CRCP	0.000238864	0.18989	0.244	0.156	1	0.088	0
NRBF2	3.2553449506468e-06	0.189885	0.281	0.156	0.119149	0.125	0.92391
SREBF2	0.00332036	0.189606	0.319	0.248	1	0.071	0
GLUL	0.00219715	0.189331	0.249	0.173	1	0.076	0
BTBD1	0.000165084	0.189329	0.349	0.25	1	0.099	0
SRSF10	0.000172629	0.189259	0.775	0.75	1	0.025	0
FAM13A	0.00130065	0.18922	0.168	0.101	1	0.067	0
HNRNPH3	0.00892682	0.189155	0.706	0.678	1	0.028	0
ISCA1	0.000130503	0.18914	0.49	0.38	1	0.11	0
SRSF11	0.00148107	0.189099	0.757	0.712	1	0.045	0
EIF3L	0.000144883	0.189018	0.885	0.861	1	0.024	0
CDK16	6.91320620672884e-05	0.188968	0.236	0.144	1	0.092	0
SRRM2	0.000287298	0.188914	0.89	0.856	1	0.034	0
ARF1	0.000127859	0.188832	0.862	0.829	1	0.033	0
MAPK8	0.00162979	0.188765	0.439	0.346	1	0.093	0
TUT4	0.00903774	0.188709	0.615	0.553	1	0.062	0
DCTN4	0.00031927	0.188464	0.403	0.315	1	0.088	0
USP16	0.000506656	0.188399	0.461	0.361	1	0.1	0
NELL2	0.155573	0.188269	0.426	0.399	1	0.027	0
SGK1	0.000322967	0.188131	0.236	0.149	1	0.087	0
P2RY10	0.000994902	0.188084	0.405	0.315	1	0.09	0
B4GALT1	0.00193114	0.188074	0.397	0.327	1	0.07	0
PPP3CA	0.000886751	0.187853	0.432	0.341	1	0.091	0
TRAPPC10	0.000846464	0.18741	0.454	0.37	1	0.084	0
UBE4A	0.000879136	0.187222	0.315	0.226	1	0.089	0
BCAS2	0.00011188	0.187023	0.567	0.483	1	0.084	0
AL121603.2	9.16873840300475e-06	0.186778	0.195	0.096	0.335585	0.099	0.474197
RPS4X	7.29884142156816e-14	0.186544	0.993	0.998	2.67144894870816e-09	0.005	8.57325
PFDN2	0.000107679	0.186408	0.467	0.375	1	0.092	0
LATS1	7.98281946841568e-05	0.186337	0.375	0.267	1	0.108	0
CWC15	0.000580629	0.186287	0.508	0.413	1	0.095	0
XPO6	0.0953089	0.186136	0.396	0.365	1	0.031	0
GUK1	5.9617194184182e-05	0.186075	0.875	0.8	1	0.075	0
TANK	0.00433645	0.186056	0.483	0.428	1	0.055	0
ZHX1	0.000123778	0.185585	0.214	0.125	1	0.089	0
TGS1	0.000595482	0.185404	0.351	0.262	1	0.089	0
DUSP11	0.000149898	0.185189	0.304	0.207	1	0.097	0
CHST11	0.0300793	0.185177	0.538	0.498	1	0.04	0
PPP1CB	0.0264785	0.185005	0.527	0.478	1	0.049	0
NEDD1	7.56694236146486e-05	0.184991	0.23	0.135	1	0.095	0
MSL2	1.7924499938572e-05	0.184394	0.371	0.255	0.656055	0.116	0.18306
PIAS1	0.00137947	0.184027	0.624	0.575	1	0.049	0
PPM1B	0.00165272	0.184019	0.469	0.394	1	0.075	0
RPS19	2.68864685398157e-13	0.183818	0.996	1	9.84071635025794e-09	0.004	8.00697
TMEM243	0.00156081	0.183815	0.565	0.49	1	0.075	0
ZC3H12A	0.000252501	0.183669	0.346	0.24	1	0.106	0
BCL2	0.129853	0.183514	0.631	0.613	1	0.018	0
VCPKMT	2.34715178940452e-05	0.183401	0.261	0.154	0.859081	0.107	0.0659659
EMC3	1.99443248589353e-05	0.183323	0.381	0.257	0.729982	0.124	0.136688
PPP2R5C	0.0252725	0.182907	0.779	0.745	1	0.034	0
UBR1	0.00292356	0.182819	0.332	0.262	1	0.07	0
SP3	0.0147227	0.182535	0.525	0.476	1	0.049	0
EMC7	0.00019834	0.182224	0.453	0.353	1	0.1	0
HLA-A	6.38923118582911e-09	0.182125	0.996	1	0.000233852	0.004	3.63106
SNRPD1	1.93426502886336e-05	0.182118	0.556	0.43	0.70796	0.126	0.149991
COPA	0.00114401	0.182086	0.508	0.423	1	0.085	0
USP34	0.00188862	0.182084	0.591	0.517	1	0.074	0
LRRC8B	0.000346455	0.181979	0.225	0.139	1	0.086	0
ZNF430	0.000107301	0.181956	0.423	0.305	1	0.118	0
NAA25	0.000473039	0.181852	0.227	0.147	1	0.08	0
GNPTAB	0.00131798	0.181735	0.287	0.202	1	0.085	0
FBXO7	9.55642740179053e-05	0.181656	0.496	0.392	1	0.104	0
IL4R	0.00190153	0.181581	0.383	0.296	1	0.087	0
PTBP1	0.000211812	0.18154	0.518	0.411	1	0.107	0
THUMPD2	1.52075617028745e-05	0.181054	0.222	0.12	0.556612	0.102	0.254447
RPLP1	1.47489123235399e-10	0.180836	0.997	1	5.39824939953883e-06	0.003	5.26775
BUD31	5.9178874306e-05	0.180593	0.44	0.339	1	0.101	0
MDM2	0.000444068	0.180516	0.225	0.142	1	0.083	0
CLASP2	0.00021487	0.180478	0.356	0.25	1	0.106	0
NUP214	0.000545417	0.180399	0.299	0.212	1	0.087	0
MAP4K5	0.00213514	0.180304	0.328	0.252	1	0.076	0
SMC5	0.00196165	0.180297	0.385	0.31	1	0.075	0
MMADHC	0.00202367	0.179748	0.453	0.368	1	0.085	0
C17orf49	0.00208759	0.179701	0.619	0.524	1	0.095	0
RHOG	0.000474667	0.179498	0.68	0.613	1	0.067	0
SNRK	0.00833246	0.179377	0.597	0.519	1	0.078	0
DUS3L	0.00146329	0.179352	0.3	0.219	1	0.081	0
MAP3K5	0.0298108	0.179297	0.435	0.387	1	0.048	0
PMF1	6.29925886013374e-05	0.179043	0.376	0.264	1	0.112	0
RBL1	0.000322443	0.178934	0.302	0.202	1	0.1	0
UXT	5.14468162405004e-05	0.178895	0.855	0.8	1	0.055	0
NBDY	0.0100448	0.178877	0.526	0.462	1	0.064	0
HSP90AA1	0.00785213	0.178745	0.948	0.923	1	0.025	0
EXOC8	0.000874424	0.17871	0.258	0.18	1	0.078	0
CCT8	0.00181334	0.178397	0.57	0.498	1	0.072	0
ADPRHL2	0.000171755	0.178326	0.296	0.202	1	0.094	0
PAK2	0.00367999	0.177799	0.663	0.627	1	0.036	0
ZNF326	0.000221162	0.177771	0.337	0.236	1	0.101	0
EIF2AK3	0.00253467	0.177612	0.201	0.135	1	0.066	0
NDEL1	0.00159391	0.177508	0.355	0.274	1	0.081	0
SMAD7	0.000514046	0.177392	0.166	0.094	1	0.072	0
CTPS1	0.000414343	0.177107	0.209	0.127	1	0.082	0
DHX9	0.0108375	0.177063	0.475	0.413	1	0.062	0
ANAPC10	5.84845685377796e-05	0.176957	0.195	0.106	1	0.089	0
NAA50	0.00207165	0.176709	0.296	0.216	1	0.08	0
MCM6	1.06067842612577e-05	0.176649	0.227	0.12	0.388219	0.107	0.410923
ZCCHC2	0.00507687	0.176473	0.291	0.226	1	0.065	0
HAPLN3	0.000788356	0.17641	0.295	0.209	1	0.086	0
KPNA2	0.000117722	0.176314	0.185	0.103	1	0.082	0
AKAP8	0.000191293	0.176046	0.27	0.18	1	0.09	0
YTHDF3	0.000432011	0.176012	0.27	0.183	1	0.087	0
CSDE1	0.00139688	0.175895	0.862	0.839	1	0.023	0
SLMAP	0.0180469	0.1756	0.278	0.226	1	0.052	0
MORF4L2	0.000214803	0.175415	0.473	0.365	1	0.108	0
BCL10	0.000775378	0.175411	0.291	0.204	1	0.087	0
TMCC1	0.0014851	0.175323	0.289	0.204	1	0.085	0
AREL1	1.34190774433136e-05	0.175235	0.151	0.067	0.491152	0.084	0.308784
CD247	0.0217662	0.175163	0.869	0.861	1	0.008	0
ZDHHC20	0.0463711	0.1751	0.346	0.298	1	0.048	0
SAR1A	0.00038501	0.17479	0.319	0.231	1	0.088	0
CCNY	0.0201316	0.174665	0.574	0.512	1	0.062	0
EIF3M	0.000274022	0.174282	0.757	0.702	1	0.055	0
MXI1	0.0644964	0.174266	0.42	0.382	1	0.038	0
ERO1A	0.00183737	0.173905	0.397	0.317	1	0.08	0
SETD2	0.0205731	0.173853	0.514	0.474	1	0.04	0
PRPF40A	0.00277044	0.173687	0.56	0.49	1	0.07	0
NOP16	4.30195905260457e-06	0.173163	0.23	0.118	0.157456	0.112	0.802841
BIRC3	0.00967473	0.173136	0.608	0.553	1	0.055	0
SEC22A	0.000225788	0.173085	0.193	0.111	1	0.082	0
SUB1	6.3261293836958e-05	0.173009	0.911	0.894	1	0.017	0
CERT1	0.00474948	0.172941	0.258	0.188	1	0.07	0
SELENOT	0.000722503	0.17276	0.554	0.483	1	0.071	0
PKN2	0.000891002	0.17252	0.406	0.315	1	0.091	0
COMMD2	0.000578874	0.172406	0.316	0.226	1	0.09	0
TSPYL4	0.000429335	0.172337	0.257	0.173	1	0.084	0
RPL36AL	0.00010555	0.172202	0.982	0.986	1	0.004	0
ITCH	0.00338849	0.172148	0.355	0.291	1	0.064	0
NPC1	0.00213681	0.172072	0.188	0.123	1	0.065	0
BAG3	0.00612143	0.172066	0.266	0.2	1	0.066	0
RIOK1	0.00214726	0.171976	0.261	0.185	1	0.076	0
ATP5F1B	0.00446611	0.171913	0.809	0.764	1	0.045	0
PPIF	1.4365580453045e-05	0.171758	0.225	0.123	0.525795	0.102	0.279184
AFDN	4.72013486778313e-05	0.171644	0.125	0.053	1	0.072	0
ABCG1	0.00224608	0.171612	0.248	0.173	1	0.075	0
FAM168B	0.00187459	0.171537	0.236	0.161	1	0.075	0
ANKRD13A	0.00273022	0.171425	0.29	0.219	1	0.071	0
ZNF682	0.000113498	0.171324	0.146	0.072	1	0.074	0
SLC3A2	0.00238503	0.171162	0.594	0.546	1	0.048	0
IMPAD1	0.00199573	0.17097	0.202	0.135	1	0.067	0
CWF19L1	0.000229136	0.170313	0.251	0.159	1	0.092	0
RELL1	0.000145298	0.17017	0.265	0.166	1	0.099	0
TMEM39A	9.7335467245716e-06	0.170156	0.193	0.094	0.356258	0.099	0.448236
PLIN2	0.0115637	0.169929	0.308	0.25	1	0.058	0
TNFRSF4	0.078705	0.169368	0.385	0.361	1	0.024	0
ZFAND3	0.00393076	0.169357	0.452	0.387	1	0.065	0
AIMP1	0.00173763	0.168723	0.539	0.462	1	0.077	0
FNDC3B	0.00195923	0.168498	0.24	0.161	1	0.079	0
CHD8	0.00191216	0.168355	0.352	0.272	1	0.08	0
MAFF	6.12815470762552e-05	0.168332	0.142	0.065	1	0.077	0
YTHDC2	7.92453710497724e-05	0.167959	0.278	0.178	1	0.1	0
EPB41L4A-AS1	0.00133128	0.167926	0.505	0.447	1	0.058	0
ARPP19	0.0108284	0.167587	0.298	0.236	1	0.062	0
NAF1	9.68389841864919e-07	0.167358	0.222	0.108	0.035444	0.114	1.45046
CDK13	0.0257773	0.167247	0.492	0.452	1	0.04	0
HBP1	0.00378494	0.167182	0.539	0.457	1	0.082	0
ISCU	0.00257801	0.16717	0.727	0.719	1	0.008	0
RAB22A	0.00214628	0.167088	0.359	0.284	1	0.075	0
SNHG17	0.00170895	0.166932	0.307	0.224	1	0.083	0
RPL7A	7.07481796923476e-12	0.166583	0.992	0.995	2.58945412491961e-07	0.003	6.58679
MTFP1	0.00217874	0.166497	0.453	0.365	1	0.088	0
AHI1	4.89242950922936e-06	0.166472	0.167	0.072	0.179068	0.095	0.746982
EMC6	9.73830107102577e-05	0.166374	0.415	0.3	1	0.115	0
COPS2	0.00144375	0.166286	0.48	0.397	1	0.083	0
N4BP1	0.0118995	0.166279	0.392	0.337	1	0.055	0
ATAD2B	0.00808772	0.165921	0.333	0.269	1	0.064	0
RAP1B	0.00250414	0.165901	0.871	0.853	1	0.018	0
RNF138	0.00395296	0.1659	0.406	0.334	1	0.072	0
RAMAC	0.000142955	0.165835	0.265	0.175	1	0.09	0
STAM	0.00933965	0.165203	0.251	0.19	1	0.061	0
DIS3	0.000437923	0.165065	0.264	0.175	1	0.089	0
RNF103	2.82442183458725e-05	0.16494	0.175	0.084	1	0.091	0
BCLAF1	0.00151315	0.164897	0.766	0.743	1	0.023	0
GALC	4.58788704101791e-06	0.164867	0.204	0.099	0.167921	0.105	0.774894
TIMM23	0.000311643	0.164826	0.343	0.243	1	0.1	0
SREK1	0.000971882	0.164652	0.418	0.332	1	0.086	0
BTF3	3.55050021685197e-06	0.164608	0.984	0.983	0.129952	0.001	0.886218
SEC61B	0.0160829	0.164463	0.735	0.724	1	0.011	0
STARD7	0.00202066	0.164435	0.345	0.262	1	0.083	0
TMED4	0.000837434	0.164173	0.52	0.421	1	0.099	0
TMF1	0.0213018	0.163702	0.424	0.37	1	0.054	0
ESYT2	0.0222231	0.163573	0.599	0.579	1	0.02	0
CPD	0.00278302	0.1635	0.222	0.156	1	0.066	0
PDE8A	0.0182131	0.163486	0.283	0.228	1	0.055	0
BTAF1	0.0105439	0.163392	0.38	0.31	1	0.07	0
PAIP1	0.00091764	0.163347	0.275	0.188	1	0.087	0
TSC22D2	0.020752	0.16278	0.231	0.18	1	0.051	0
CMSS1	0.112612	0.162768	0.281	0.248	1	0.033	0
ARFGEF1	0.0415118	0.162518	0.415	0.375	1	0.04	0
WRN	0.000304563	0.162434	0.178	0.101	1	0.077	0
DYNC1LI2	0.000573796	0.162412	0.245	0.163	1	0.082	0
COG3	0.00135865	0.16218	0.394	0.303	1	0.091	0
PIK3R5	0.0447849	0.162073	0.544	0.505	1	0.039	0
CSE1L	0.00092232	0.162015	0.211	0.137	1	0.074	0
EFR3A	0.0019927	0.161822	0.397	0.305	1	0.092	0
FAR1	0.000846144	0.161811	0.307	0.226	1	0.081	0
XRN2	0.0216091	0.161677	0.533	0.478	1	0.055	0
TUBB4B	0.00649263	0.16167	0.409	0.332	1	0.077	0
SERP1	0.00225948	0.161299	0.877	0.868	1	0.009	0
TM9SF3	0.0229681	0.161285	0.42	0.373	1	0.047	0
PUM2	0.00973966	0.161239	0.521	0.459	1	0.062	0
HEATR1	0.00410703	0.160848	0.251	0.183	1	0.068	0
MCF2L2	3.02267797637745e-05	0.16072	0.157	0.072	1	0.085	0
CMIP	0.0189912	0.160516	0.223	0.171	1	0.052	0
MED27	0.00208771	0.160463	0.286	0.212	1	0.074	0
LARP4	0.000132601	0.160439	0.214	0.125	1	0.089	0
WDR74	0.0157844	0.160374	0.38	0.32	1	0.06	0
TSFM	3.79195132273369e-05	0.160093	0.197	0.103	1	0.094	0
TNPO1	0.0143132	0.160019	0.345	0.276	1	0.069	0
RLF	0.00166941	0.15985	0.363	0.284	1	0.079	0
PLAC8	0.0455145	0.15981	0.461	0.416	1	0.045	0
DLEU2	0.0184435	0.159807	0.285	0.224	1	0.061	0
BRIX1	0.000284042	0.15968	0.299	0.202	1	0.097	0
PIP4P1	0.000628791	0.159246	0.32	0.231	1	0.089	0
TGFBR3	0.0700764	0.159235	0.296	0.26	1	0.036	0
UQCRFS1	0.00103272	0.159043	0.67	0.625	1	0.045	0
CHD2	0.0418441	0.15892	0.638	0.603	1	0.035	0
HERPUD2	0.00624939	0.158617	0.53	0.464	1	0.066	0
KLHL28	0.00253184	0.158436	0.426	0.334	1	0.092	0
CSNK1E	0.00013055	0.158324	0.277	0.178	1	0.099	0
KIAA1109	0.0475609	0.158263	0.433	0.385	1	0.048	0
RPS3A	1.27018516430021e-10	0.15825	0.993	0.995	4.64900471985519e-06	0.002	5.33264
ZFC3H1	0.0136382	0.158249	0.454	0.394	1	0.06	0
BCL6	0.00138192	0.158234	0.149	0.084	1	0.065	0
YARS	0.0416021	0.158194	0.303	0.257	1	0.046	0
SNU13	0.00219375	0.158039	0.819	0.798	1	0.021	0
PSPC1	0.0446153	0.157867	0.325	0.276	1	0.049	0
AC105402.3	7.93490087734747e-06	0.157834	0.133	0.05	0.290425	0.083	0.536966
CNST	0.0309916	0.1578	0.499	0.466	1	0.033	0
ZFAND5	0.00534827	0.157599	0.402	0.325	1	0.077	0
SGTB	0.00290893	0.157522	0.377	0.296	1	0.081	0
GTF3C4	2.40769460443687e-05	0.157485	0.146	0.065	0.88124	0.081	0.0549056
ILF2	0.00174001	0.157351	0.646	0.531	1	0.115	0
GALNT10	0.000518399	0.157067	0.211	0.132	1	0.079	0
GET4	0.00155833	0.156852	0.283	0.204	1	0.079	0
ZNF622	0.00135552	0.156746	0.311	0.228	1	0.083	0
CHFR	0.00197084	0.156697	0.257	0.175	1	0.082	0
CLEC2B	0.0209847	0.156677	0.633	0.606	1	0.027	0
DHRS3	0.00272295	0.156672	0.278	0.204	1	0.074	0
FNIP1	0.0100712	0.15648	0.312	0.248	1	0.064	0
SLC7A1	0.00112987	0.156364	0.242	0.163	1	0.079	0
HECTD1	0.010369	0.156261	0.475	0.423	1	0.052	0
CDK11A	0.00249737	0.156193	0.424	0.337	1	0.087	0
CLIP4	0.0289099	0.156004	0.257	0.207	1	0.05	0
HBS1L	0.00158182	0.155965	0.354	0.269	1	0.085	0
SSR3	0.0218626	0.155955	0.443	0.397	1	0.046	0
NDUFAF5	7.25188441674255e-06	0.155865	0.138	0.053	0.265426	0.085	0.576056
RNF115	0.00988371	0.155649	0.349	0.281	1	0.068	0
CYLD	0.00905908	0.155606	0.819	0.769	1	0.05	0
EIF3E	0.00209581	0.155598	0.92	0.923	1	0.003	0
PIGT	0.00115848	0.155353	0.322	0.238	1	0.084	0
SIAH1	2.65940991230214e-05	0.155313	0.178	0.087	0.973371	0.091	0.0117218
LUC7L2	0.00447038	0.155074	0.598	0.519	1	0.079	0
FMN1	0.0101207	0.155041	0.236	0.171	1	0.065	0
KMT2C	0.0305593	0.155013	0.546	0.507	1	0.039	0
FBXO33	0.0187243	0.155004	0.432	0.375	1	0.057	0
SLC30A9	0.0211181	0.15492	0.309	0.252	1	0.057	0
SMURF1	6.52972670843314e-06	0.154816	0.196	0.094	0.238995	0.102	0.621612
RPL17	2.8913835241047e-08	0.154764	0.995	0.993	0.00105828	0.002	2.9754
USP7	0.000232447	0.154293	0.419	0.3	1	0.119	0
SCFD1	0.0192378	0.154125	0.359	0.31	1	0.049	0
EIF3D	0.00137061	0.153792	0.772	0.702	1	0.07	0
SMPD4	0.000634125	0.153758	0.256	0.173	1	0.083	0
RPS6KB1	0.00315559	0.153726	0.273	0.197	1	0.076	0
TIGAR	4.9021185347836e-05	0.153639	0.185	0.099	1	0.086	0
TOR1AIP1	0.00458666	0.153611	0.371	0.303	1	0.068	0
NDUFV2	0.0086624	0.153551	0.704	0.668	1	0.036	0
NAA20	0.0009857	0.153461	0.309	0.224	1	0.085	0
RREB1	0.000662186	0.153328	0.189	0.113	1	0.076	0
ZFPM1	0.0117465	0.153308	0.303	0.24	1	0.063	0
KANSL2	0.00573757	0.15314	0.345	0.276	1	0.069	0
BACH1	0.0351239	0.152958	0.27	0.219	1	0.051	0
ITPKB	0.0605368	0.152913	0.531	0.481	1	0.05	0
CYTH1	0.00810629	0.152907	0.85	0.8	1	0.05	0
PRDM2	0.0479082	0.15286	0.525	0.514	1	0.011	0
AC005237.1	4.88583978419925e-05	0.15283	0.11	0.041	1	0.069	0
ATP11B	0.0313058	0.152817	0.484	0.435	1	0.049	0
RPS3	1.11349280564422e-11	0.152427	0.996	0.995	4.07549501793842e-07	0.001	6.38982
WWP2	0.00700017	0.15241	0.333	0.267	1	0.066	0
ZFYVE27	0.00256363	0.15239	0.221	0.151	1	0.07	0
CCDC12	0.00199372	0.152365	0.508	0.428	1	0.08	0
GOLGB1	0.0604923	0.152166	0.444	0.397	1	0.047	0
LRIG1	0.0201248	0.1521	0.299	0.236	1	0.063	0
PRKAR2A	0.00946243	0.152023	0.315	0.243	1	0.072	0
ZFAND2A	6.43956190315746e-05	0.151745	0.305	0.188	1	0.117	0
SLC23A2	0.000122293	0.15174	0.17	0.087	1	0.083	0
EIF1AD	0.000222596	0.151734	0.167	0.091	1	0.076	0
WDFY1	0.000229839	0.151686	0.23	0.142	1	0.088	0
GRPEL1	0.00352754	0.151491	0.381	0.308	1	0.073	0
ANKLE2	0.00555324	0.151485	0.362	0.286	1	0.076	0
C9orf78	0.00408019	0.151382	0.761	0.724	1	0.037	0
ZHX2	0.10387	0.151332	0.33	0.303	1	0.027	0
AFF4	0.0158703	0.151306	0.483	0.435	1	0.048	0
NAPG	0.000146955	0.151225	0.219	0.127	1	0.092	0
SPPL2A	0.00681074	0.15119	0.281	0.214	1	0.067	0
NUP155	0.000152583	0.151165	0.213	0.125	1	0.088	0
OXSR1	0.000971761	0.151035	0.273	0.188	1	0.085	0
RPL7	8.48441904614964e-07	0.150944	0.984	0.988	0.0310538	0.004	1.50788
RBBP6	0.0164097	0.150912	0.685	0.642	1	0.043	0
KIF22	0.00048323	0.150762	0.302	0.209	1	0.093	0
UBAP1	0.012816	0.150725	0.317	0.248	1	0.069	0
SPAG9	0.00574842	0.150664	0.266	0.207	1	0.059	0
OPA1	0.0318998	0.150568	0.328	0.276	1	0.052	0
RPL14	2.38339339139992e-10	0.150221	0.997	1	8.72345815186286e-06	0.003	5.05931
HINT1	5.98213730101372e-05	0.150167	0.983	0.976	1	0.007	0
JMJD6	0.000877702	0.150091	0.247	0.163	1	0.084	0
CUL2	0.00880612	0.150043	0.248	0.185	1	0.063	0
PPP2R2D	0.00393572	0.149729	0.426	0.344	1	0.082	0
MRPL22	0.00195426	0.149509	0.277	0.204	1	0.073	0
UBE2K	0.0168774	0.14949	0.401	0.344	1	0.057	0
TTC7A	0.00399492	0.149308	0.262	0.192	1	0.07	0
CD44	0.045061	0.1491	0.927	0.916	1	0.011	0
RAB5C	0.00334386	0.148997	0.516	0.438	1	0.078	0
PGGT1B	0.000231934	0.148817	0.209	0.125	1	0.084	0
IMMT	0.013232	0.148765	0.269	0.216	1	0.053	0
TLK2	0.004462	0.148722	0.287	0.216	1	0.071	0
TRAF1	0.0571574	0.148661	0.358	0.317	1	0.041	0
PRKRA	0.00956684	0.148537	0.352	0.284	1	0.068	0
SLC25A26	0.000847048	0.148489	0.324	0.231	1	0.093	0
SLAIN2	0.00566049	0.14848	0.265	0.2	1	0.065	0
UBC	0.00417915	0.148243	0.992	1	1	0.008	0
PPP1R15B	0.000611167	0.148165	0.232	0.156	1	0.076	0
ABT1	0.00363254	0.148162	0.43	0.344	1	0.086	0
PTBP2	0.000915778	0.147853	0.298	0.209	1	0.089	0
RBM25	0.0247036	0.147769	0.692	0.668	1	0.024	0
TXNL4A	0.0179971	0.147688	0.642	0.606	1	0.036	0
KIF20B	0.00405881	0.147657	0.174	0.111	1	0.063	0
CAMLG	0.00171953	0.147445	0.518	0.43	1	0.088	0
SF3B1	0.00115811	0.147406	0.816	0.808	1	0.008	0
RACK1	7.73314422640798e-07	0.146987	0.993	0.993	0.0283041	0	1.54815
RRAS2	0.00844167	0.146936	0.219	0.161	1	0.058	0
RSL24D1	0.00219862	0.146891	0.751	0.721	1	0.03	0
RLIM	0.00797773	0.146889	0.295	0.226	1	0.069	0
PTCD3	0.00807833	0.146848	0.257	0.195	1	0.062	0
LONRF1	0.000904129	0.146582	0.138	0.075	1	0.063	0
CLDND1	0.0189585	0.146506	0.611	0.575	1	0.036	0
IMP4	0.00109388	0.146489	0.337	0.25	1	0.087	0
CDC40	0.00345436	0.146253	0.351	0.269	1	0.082	0
TSN	0.00330564	0.146051	0.309	0.236	1	0.073	0
EIF3B	0.0506187	0.146018	0.51	0.462	1	0.048	0
DCTN6	0.000662053	0.145967	0.18	0.106	1	0.074	0
SNX4	0.00240373	0.145917	0.17	0.108	1	0.062	0
PAN3	0.0029933	0.145851	0.56	0.49	1	0.07	0
ZNF330	0.001777	0.145772	0.21	0.137	1	0.073	0
INPP5K	0.00105643	0.145752	0.359	0.269	1	0.09	0
GTPBP4	0.00531958	0.145664	0.285	0.214	1	0.071	0
EIF4G2	0.00943089	0.145437	0.813	0.764	1	0.049	0
SNX13	0.00147542	0.145363	0.236	0.161	1	0.075	0
EXOSC9	0.00299705	0.145348	0.236	0.163	1	0.073	0
STX11	0.00014471	0.145225	0.155	0.077	1	0.078	0
LPGAT1	0.00549679	0.144556	0.296	0.224	1	0.072	0
SEC24D	0.00393841	0.144436	0.15	0.094	1	0.056	0
GTF2B	0.00957083	0.144257	0.544	0.474	1	0.07	0
ELMO1	0.0347799	0.144063	0.598	0.555	1	0.043	0
THOC1	0.00369338	0.143984	0.313	0.238	1	0.075	0
MCM9	0.0523685	0.143916	0.252	0.207	1	0.045	0
MTR	0.0342529	0.143852	0.41	0.358	1	0.052	0
RPL9	1.95175842906175e-08	0.143816	0.993	0.993	0.000714363	0	3.14608
MED26	0.000305613	0.143752	0.158	0.084	1	0.074	0
C1D	0.00645339	0.143722	0.347	0.274	1	0.073	0
GOLT1B	0.00216258	0.143717	0.349	0.267	1	0.082	0
ARL4A	0.00325404	0.143565	0.343	0.257	1	0.086	0
NGRN	0.00799085	0.143565	0.328	0.26	1	0.068	0
USP24	0.0200475	0.143565	0.359	0.296	1	0.063	0
ELOA	0.000665749	0.143326	0.179	0.106	1	0.073	0
COX7A2	0.000813545	0.14324	0.838	0.808	1	0.03	0
NSMCE3	0.012874	0.143109	0.585	0.519	1	0.066	0
NDUFAF6	0.00923191	0.143089	0.253	0.192	1	0.061	0
RAB12	3.53480783972137e-05	0.143013	0.138	0.058	1	0.08	0
AKAP8L	0.00778671	0.14292	0.398	0.32	1	0.078	0
XRN1	0.0206028	0.142546	0.629	0.565	1	0.064	0
SCAF11	0.0125984	0.142505	0.676	0.635	1	0.041	0
VDAC1	0.00975596	0.142455	0.423	0.353	1	0.07	0
NUDT16L1	0.00498373	0.142375	0.386	0.315	1	0.071	0
UBE2Q1	0.00112599	0.142272	0.209	0.132	1	0.077	0
YTHDF2	0.00346705	0.142266	0.435	0.358	1	0.077	0
C18orf25	0.00309227	0.14219	0.214	0.144	1	0.07	0
RAB9A	0.00181204	0.142014	0.251	0.171	1	0.08	0
GINM1	0.00694364	0.141573	0.285	0.214	1	0.071	0
PLEKHM2	0.00367038	0.141504	0.251	0.178	1	0.073	0
PPP6R2	0.0359993	0.141434	0.303	0.255	1	0.048	0
ZFR	0.00386405	0.141427	0.49	0.404	1	0.086	0
ITM2A	0.0810522	0.141426	0.721	0.688	1	0.033	0
TMEM11	0.000420409	0.141073	0.2	0.123	1	0.077	0
LRPPRC	0.0247756	0.141028	0.392	0.341	1	0.051	0
CCDC174	0.00943135	0.140613	0.319	0.255	1	0.064	0
GOSR1	0.00316113	0.14051	0.394	0.308	1	0.086	0
RPL15	9.44963611678724e-08	0.140353	0.99	0.995	0.00345866	0.005	2.46109
RPS27A	2.38445914898082e-11	0.140021	0.993	0.998	8.72735893118472e-07	0.005	6.05912
LTV1	0.00127739	0.139946	0.23	0.154	1	0.076	0
HIPK1	0.0221278	0.139649	0.368	0.305	1	0.063	0
IP6K2	0.00762766	0.139608	0.274	0.209	1	0.065	0
BCL2L11	0.000836776	0.139581	0.137	0.072	1	0.065	0
MCOLN2	0.000618296	0.139509	0.127	0.065	1	0.062	0
PEX26	0.000653627	0.139317	0.166	0.096	1	0.07	0
RELA	0.0189801	0.139276	0.437	0.387	1	0.05	0
PPP1R14B	0.034652	0.139215	0.411	0.361	1	0.05	0
DDB2	0.00154768	0.139121	0.258	0.18	1	0.078	0
DNTTIP2	0.00371987	0.139088	0.508	0.428	1	0.08	0
MPZL3	0.0162805	0.139079	0.415	0.356	1	0.059	0
SNHG16	0.0149981	0.139039	0.614	0.553	1	0.061	0
FLNB	0.000386783	0.138685	0.154	0.082	1	0.072	0
SLC37A3	0.00118497	0.138594	0.183	0.113	1	0.07	0
RPS14	1.73560837296328e-11	0.138483	0.992	0.993	6.35250020588292e-07	0.001	6.19706
TMEM181	0.0447408	0.138313	0.286	0.238	1	0.048	0
PPP6R3	0.00635139	0.138276	0.505	0.423	1	0.082	0
RABEP1	0.0194566	0.138233	0.32	0.262	1	0.058	0
SYAP1	0.0312991	0.138114	0.351	0.3	1	0.051	0
USP38	0.00591123	0.138076	0.239	0.173	1	0.066	0
PDCD4	0.0723843	0.137929	0.808	0.784	1	0.024	0
ISG20	0.213126	0.137622	0.748	0.776	1	0.028	0
VAPA	0.00208947	0.137609	0.623	0.538	1	0.085	0
DENND1B	0.137184	0.137586	0.264	0.233	1	0.031	0
SEC16A	0.00401179	0.137568	0.195	0.13	1	0.065	0
UHRF1BP1L	0.000731735	0.137513	0.215	0.137	1	0.078	0
MARCH3	0.0210535	0.13747	0.154	0.108	1	0.046	0
TIMM17A	0.0263106	0.137465	0.255	0.202	1	0.053	0
HIC2	0.00159168	0.137461	0.153	0.091	1	0.062	0
CELF2	0.0886457	0.137444	0.796	0.776	1	0.02	0
USP3-AS1	0.04665	0.137304	0.275	0.224	1	0.051	0
KDM6B	0.032853	0.137246	0.432	0.373	1	0.059	0
PXN	0.0268815	0.137184	0.466	0.421	1	0.045	0
PSMG2	0.00312908	0.137164	0.507	0.433	1	0.074	0
PAPOLG	0.00234318	0.137048	0.164	0.103	1	0.061	0
LRRC40	4.04961444568343e-05	0.136893	0.163	0.079	1	0.084	0
MMD	4.07547159490916e-05	0.136833	0.163	0.077	1	0.086	0
RPF1	0.00360904	0.136822	0.316	0.236	1	0.08	0
TXLNG	0.0072767	0.136727	0.307	0.236	1	0.071	0
ZNF207	0.00660195	0.136541	0.62	0.548	1	0.072	0
CDK5RAP1	0.000570977	0.136489	0.235	0.149	1	0.086	0
NME2	0.0108031	0.136476	0.877	0.873	1	0.004	0
CCR7	0.760787	0.13634	0.604	0.627	1	0.023	0
ELF2	0.0117241	0.136337	0.589	0.546	1	0.043	0
SLC25A16	0.000329236	0.136326	0.195	0.113	1	0.082	0
ZNF24	0.0013623	0.136101	0.505	0.413	1	0.092	0
TMEM41B	0.00163203	0.135751	0.209	0.137	1	0.072	0
RNPS1	0.0138149	0.135622	0.684	0.651	1	0.033	0
TACC1	0.0055033	0.135387	0.414	0.344	1	0.07	0
BRWD1	0.0326991	0.135371	0.523	0.459	1	0.064	0
DIPK1A	0.0574704	0.135295	0.381	0.341	1	0.04	0
ULK1	0.00147453	0.135283	0.155	0.091	1	0.064	0
PCED1B-AS1	0.0320793	0.135228	0.922	0.918	1	0.004	0
GOLGA8A	0.000171191	0.135176	0.208	0.118	1	0.09	0
RABGGTB	0.0370741	0.13499	0.33	0.279	1	0.051	0
NOL9	0.00433904	0.134841	0.248	0.18	1	0.068	0
TTC17	0.0242069	0.134479	0.567	0.5	1	0.067	0
HEBP2	0.00778392	0.134478	0.642	0.565	1	0.077	0
IQSEC1	0.0332244	0.134464	0.303	0.25	1	0.053	0
RPS7	5.96505098780576e-10	0.134404	0.996	0.998	2.18326831204678e-05	0.002	4.66089
POU2F1	0.0216646	0.134265	0.225	0.171	1	0.054	0
TGFBR2	0.52288	0.134258	0.555	0.587	1	0.032	0
WDR20	0.0255952	0.133696	0.253	0.195	1	0.058	0
TBC1D23	0.0276604	0.133553	0.187	0.139	1	0.048	0
NR4A1	0.0453597	0.133502	0.12	0.084	1	0.036	0
CSNK2A2	0.11355	0.13349	0.213	0.183	1	0.03	0
SFSWAP	0.0137651	0.133444	0.381	0.325	1	0.056	0
CCT2	0.0191451	0.133371	0.51	0.457	1	0.053	0
TFRC	0.0117866	0.1332	0.242	0.183	1	0.059	0
ECPAS	0.00334922	0.132946	0.291	0.219	1	0.072	0
RALGAPA1	0.00709823	0.132851	0.416	0.334	1	0.082	0
TRIM33	0.0254304	0.132786	0.35	0.3	1	0.05	0
RPL13	1.23763149218636e-09	0.132734	0.999	0.998	4.52985502455129e-05	0.001	4.34392
ARHGDIA	0.026197	0.132689	0.804	0.786	1	0.018	0
ZBTB5	4.26453077445865e-05	0.132611	0.144	0.065	1	0.079	0
TOPBP1	0.0208391	0.132218	0.221	0.166	1	0.055	0
CTDP1	0.0586584	0.132086	0.225	0.18	1	0.045	0
USP8	0.0251042	0.132019	0.278	0.226	1	0.052	0
CDCA4	0.000315114	0.131749	0.163	0.089	1	0.074	0
GPR65	0.026714	0.131722	0.398	0.337	1	0.061	0
SRP54	0.0190651	0.131717	0.299	0.24	1	0.059	0
ZBTB10	0.00751453	0.131613	0.266	0.197	1	0.069	0
ID2	0.211519	0.131583	0.377	0.346	1	0.031	0
ANKRD37	2.61720818863841e-05	0.131572	0.14	0.058	0.957924	0.082	0.0186688
ARL5B	0.000926898	0.131517	0.151	0.087	1	0.064	0
LPAR2	0.00721126	0.131134	0.227	0.168	1	0.059	0
NOL10	0.0148385	0.131131	0.206	0.154	1	0.052	0
RCOR1	0.0287265	0.131094	0.214	0.166	1	0.048	0
MED10	0.023608	0.131028	0.611	0.587	1	0.024	0
INPP5A	0.00268472	0.130917	0.148	0.089	1	0.059	0
POMP	0.0210799	0.130524	0.559	0.498	1	0.061	0
AP000787.1	0.0435666	0.130132	0.226	0.183	1	0.043	0
CCDC93	0.00453519	0.130036	0.287	0.216	1	0.071	0
ZDBF2	0.0197098	0.12997	0.181	0.13	1	0.051	0
SAMD8	0.0014509	0.129924	0.188	0.115	1	0.073	0
PPIB	0.0221271	0.129915	0.909	0.918	1	0.009	0
RPL27	1.36749921897261e-05	0.129909	0.99	0.99	0.500518	0	0.30058
YBX1	0.00285995	0.129885	0.958	0.976	1	0.018	0
SRSF7	0.00465901	0.129332	0.927	0.882	1	0.045	0
UAP1	0.000481017	0.129272	0.155	0.084	1	0.071	0
AC118549.1	0.0411398	0.129142	0.347	0.298	1	0.049	0
DSTYK	0.0029515	0.129044	0.154	0.094	1	0.06	0
MTMR3	0.0193887	0.128878	0.206	0.154	1	0.052	0
ARL4C	0.0648267	0.128778	0.893	0.906	1	0.013	0
TENT4B	0.0322874	0.1284	0.245	0.195	1	0.05	0
PMM2	0.00628012	0.128396	0.196	0.135	1	0.061	0
TERF2IP	0.0137755	0.128335	0.738	0.719	1	0.019	0
ATG14	0.0249659	0.128315	0.308	0.252	1	0.056	0
NDUFV2-AS1	0.0163612	0.128268	0.168	0.118	1	0.05	0
PSMB7	0.00975604	0.12815	0.413	0.349	1	0.064	0
NDUFA4	0.00136469	0.127949	0.923	0.904	1	0.019	0
FAM222B	0.00545357	0.127912	0.193	0.132	1	0.061	0
RNASEH1	0.0218931	0.127764	0.268	0.216	1	0.052	0
SF3B6	0.00950418	0.127738	0.653	0.594	1	0.059	0
TWF1	0.00654755	0.127553	0.32	0.25	1	0.07	0
LRRC37B	0.00669021	0.12751	0.158	0.103	1	0.055	0
MAPRE1	0.0447457	0.127346	0.362	0.315	1	0.047	0
WASHC5	0.00437237	0.127204	0.247	0.178	1	0.069	0
EEF1AKMT2	0.00172383	0.127184	0.217	0.144	1	0.073	0
SH2B3	0.0608754	0.127096	0.183	0.144	1	0.039	0
UHRF2	0.027364	0.127088	0.319	0.262	1	0.057	0
PHIP	0.00951921	0.127077	0.514	0.43	1	0.084	0
DUS1L	0.00899642	0.12699	0.552	0.495	1	0.057	0
SUPT5H	0.123974	0.126971	0.456	0.425	1	0.031	0
TAF2	0.00102501	0.126904	0.211	0.132	1	0.079	0
NDUFS3	0.00411476	0.126888	0.341	0.267	1	0.074	0
CNOT1	0.0520464	0.126702	0.435	0.397	1	0.038	0
SYNE2	0.15665	0.126654	0.785	0.762	1	0.023	0
TNIK	0.263932	0.126643	0.495	0.476	1	0.019	0
NOL7	0.010081	0.126612	0.655	0.62	1	0.035	0
RBM23	0.00839253	0.126392	0.394	0.317	1	0.077	0
TSHZ2	0.557049	0.126373	0.243	0.238	1	0.005	0
RPL23A	4.67647054056625e-07	0.126289	0.993	0.995	0.0171163	0.002	1.76659
PDIA3	0.0121999	0.126241	0.834	0.8	1	0.034	0
TICAM1	0.00119655	0.126166	0.181	0.111	1	0.07	0
ASMTL	0.00671864	0.126144	0.275	0.209	1	0.066	0
PRKCE	0.0141981	0.126138	0.148	0.099	1	0.049	0
FDX1	0.0114127	0.126056	0.377	0.308	1	0.069	0
PCIF1	0.00655013	0.125999	0.452	0.373	1	0.079	0
FILIP1L	0.000117529	0.125977	0.11	0.043	1	0.067	0
DNAJB9	0.00927485	0.125885	0.371	0.303	1	0.068	0
ATF7IP2	0.0111952	0.125804	0.477	0.406	1	0.071	0
G2E3	0.0144548	0.125769	0.29	0.228	1	0.062	0
VIRMA	0.0124874	0.125604	0.298	0.231	1	0.067	0
ACBD3	0.0112778	0.125577	0.278	0.216	1	0.062	0
DPYD	0.0308622	0.125575	0.706	0.659	1	0.047	0
SUMO3	0.00847877	0.125507	0.465	0.397	1	0.068	0
RPL21	1.2209440722395e-05	0.125426	0.995	0.99	0.446878	0.005	0.349811
TWISTNB	0.00426981	0.12528	0.3	0.224	1	0.076	0
SFI1	0.00358273	0.125241	0.296	0.216	1	0.08	0
ECD	0.00884993	0.125194	0.33	0.26	1	0.07	0
HIP1R	0.00146882	0.125025	0.192	0.12	1	0.072	0
YTHDC1	0.0122501	0.124933	0.533	0.474	1	0.059	0
ARAP2	0.14665	0.124818	0.475	0.435	1	0.04	0
MFSD14C	0.0722023	0.124776	0.258	0.219	1	0.039	0
AGTPBP1	0.0203384	0.124762	0.396	0.332	1	0.064	0
SREK1IP1	0.0311524	0.124751	0.351	0.296	1	0.055	0
PSMD12	0.00862176	0.124667	0.328	0.26	1	0.068	0
MYDGF	0.0224412	0.124623	0.509	0.447	1	0.062	0
ATXN7	0.0128317	0.12444	0.381	0.317	1	0.064	0
PIGA	0.000911338	0.124344	0.171	0.099	1	0.072	0
ZBTB24	0.00763037	0.124307	0.275	0.204	1	0.071	0
MRPL47	0.00227203	0.124241	0.342	0.255	1	0.087	0
SC5D	0.0336184	0.123972	0.209	0.163	1	0.046	0
GPBP1L1	0.162624	0.123843	0.373	0.346	1	0.027	0
RNF4	0.0153016	0.123626	0.394	0.325	1	0.069	0
NCK1	0.0353034	0.123625	0.351	0.288	1	0.063	0
HIPK3	0.0957099	0.1236	0.249	0.212	1	0.037	0
RPN2	0.094152	0.123553	0.625	0.601	1	0.024	0
NKAP	0.0055659	0.123532	0.279	0.209	1	0.07	0
SMAD3	0.0453587	0.123469	0.356	0.312	1	0.044	0
TPP2	0.090872	0.123453	0.497	0.452	1	0.045	0
ZFYVE28	0.00802999	0.123339	0.266	0.204	1	0.062	0
CCDC57	0.0747302	0.123278	0.352	0.315	1	0.037	0
SNIP1	0.00412582	0.123274	0.227	0.161	1	0.066	0
HLA-C	0.000113898	0.123232	1	1	1	0	0
FBXO3	0.0465156	0.123166	0.334	0.284	1	0.05	0
HELZ	0.0841737	0.1231	0.446	0.418	1	0.028	0
AC007216.4	0.0121401	0.123024	0.116	0.072	1	0.044	0
DTD1	0.0967654	0.122838	0.334	0.293	1	0.041	0
UBASH3B	0.0638345	0.12281	0.172	0.135	1	0.037	0
FRS2	0.00582702	0.122785	0.193	0.132	1	0.061	0
DICER1	0.0392775	0.122765	0.253	0.2	1	0.053	0
NBPF19	3.8330887054242e-05	0.122558	0.202	0.106	1	0.096	0
PPM1D	0.0029414	0.122264	0.151	0.091	1	0.06	0
ZUP1	0.000233706	0.12215	0.132	0.062	1	0.07	0
UBR5	0.00854967	0.122146	0.381	0.303	1	0.078	0
RPL19	1.4305166943768e-09	0.122143	0.995	0.998	5.23583415308851e-05	0.003	4.28101
LARS2	0.00165354	0.12209	0.134	0.075	1	0.059	0
AHCTF1	0.205859	0.121938	0.256	0.221	1	0.035	0
ICE1	0.0292161	0.121893	0.381	0.327	1	0.054	0
FAM172A	0.246831	0.121457	0.492	0.474	1	0.018	0
MCTP2	0.0149448	0.12145	0.162	0.111	1	0.051	0
CAND1	0.0201981	0.121247	0.366	0.3	1	0.066	0
SEL1L	0.0102906	0.121184	0.272	0.204	1	0.068	0
FEN1	0.000140741	0.120995	0.127	0.058	1	0.069	0
KLHL36	0.00377079	0.120989	0.32	0.238	1	0.082	0
AC074032.1	0.0031409	0.120807	0.133	0.077	1	0.056	0
PHTF2	0.126745	0.120767	0.435	0.416	1	0.019	0
CDC37L1	0.00548697	0.120758	0.282	0.209	1	0.073	0
UBA6	0.0256788	0.120736	0.305	0.252	1	0.053	0
CD7	0.0541142	0.120716	0.791	0.769	1	0.022	0
NDUFA5	0.0313059	0.120688	0.478	0.421	1	0.057	0
NAP1L4	0.0934262	0.120466	0.642	0.637	1	0.005	0
CNOT8	0.0135467	0.120443	0.452	0.382	1	0.07	0
RGPD8	0.000422484	0.12031	0.12	0.058	1	0.062	0
DUSP16	0.0100965	0.120309	0.426	0.365	1	0.061	0
TFB2M	0.000894218	0.120211	0.141	0.077	1	0.064	0
ATG16L1	0.0308666	0.120074	0.225	0.175	1	0.05	0
BIRC6	0.135568	0.120065	0.556	0.536	1	0.02	0
AKT2	0.00458126	0.119907	0.283	0.209	1	0.074	0
DLD	0.0183352	0.119852	0.312	0.257	1	0.055	0
TMEM87A	0.085056	0.119589	0.433	0.401	1	0.032	0
JTB	0.0126396	0.119573	0.73	0.709	1	0.021	0
HIPK2	0.125991	0.119562	0.317	0.272	1	0.045	0
VEZT	0.103803	0.119525	0.269	0.236	1	0.033	0
SNRPB	0.013369	0.119508	0.7	0.637	1	0.063	0
NKG7	4.26545085079667e-05	0.119457	0.195	0.101	1	0.094	0
SPRTN	0.00183237	0.119342	0.218	0.144	1	0.074	0
AZIN1	0.0266464	0.119297	0.29	0.231	1	0.059	0
LIN52	0.00474405	0.119123	0.153	0.096	1	0.057	0
RARS2	0.00936632	0.119107	0.294	0.231	1	0.063	0
RPS9	1.15577100396454e-05	0.119094	0.991	0.995	0.423024	0.004	0.373635
TNFRSF18	0.0576416	0.118934	0.21	0.168	1	0.042	0
ZFP91	0.0347041	0.118908	0.305	0.252	1	0.053	0
JARID2	0.00305881	0.118873	0.292	0.214	1	0.078	0
NBL1	0.00371562	0.118728	0.158	0.099	1	0.059	0
CDC123	0.0809594	0.118719	0.371	0.332	1	0.039	0
CEBPG	0.00122543	0.118676	0.223	0.142	1	0.081	0
ZNF250	0.0038489	0.118631	0.184	0.118	1	0.066	0
ETFDH	0.0122524	0.118614	0.181	0.127	1	0.054	0
YLPM1	0.299975	0.118579	0.321	0.308	1	0.013	0
TGFB1	0.0723503	0.118456	0.927	0.899	1	0.028	0
PDS5B	0.0927536	0.118306	0.287	0.248	1	0.039	0
TADA2B	0.0417756	0.118293	0.234	0.19	1	0.044	0
SEC14L2	0.0182194	0.118013	0.136	0.089	1	0.047	0
ILF3	0.0378313	0.117978	0.601	0.531	1	0.07	0
PRNP	0.117844	0.117896	0.499	0.454	1	0.045	0
BTBD10	0.030313	0.117887	0.236	0.188	1	0.048	0
FRMD4B	0.0013219	0.11786	0.148	0.082	1	0.066	0
VAV3	0.000405836	0.117807	0.107	0.046	1	0.061	0
ZNF800	0.02318	0.11778	0.523	0.481	1	0.042	0
REV1	0.00664859	0.117761	0.247	0.18	1	0.067	0
PHF10	0.0515981	0.117433	0.218	0.178	1	0.04	0
PHC3	0.0639511	0.117036	0.521	0.495	1	0.026	0
LINC01089	0.00271118	0.117011	0.221	0.147	1	0.074	0
USP46	0.00375703	0.116918	0.209	0.142	1	0.067	0
PSMA3	0.0173685	0.11691	0.413	0.341	1	0.072	0
IARS	0.0159765	0.116868	0.278	0.216	1	0.062	0
RNPC3	0.00791061	0.11674	0.352	0.279	1	0.073	0
SCMH1	0.0668185	0.116728	0.249	0.209	1	0.04	0
GPATCH8	0.0973695	0.116661	0.535	0.529	1	0.006	0
RSL1D1	0.0116013	0.116611	0.787	0.764	1	0.023	0
DYM	0.136285	0.116326	0.386	0.356	1	0.03	0
ALG5	0.0139622	0.116226	0.266	0.204	1	0.062	0
RAF1	0.0149393	0.116179	0.333	0.264	1	0.069	0
FNBP1	0.0986892	0.116145	0.808	0.788	1	0.02	0
TDP2	0.0181807	0.116087	0.287	0.231	1	0.056	0
ZC3H12D	0.0733982	0.11608	0.256	0.214	1	0.042	0
AP3B1	0.0448728	0.116058	0.414	0.37	1	0.044	0
UBR2	0.266361	0.115979	0.356	0.337	1	0.019	0
MED6	0.0453377	0.115918	0.292	0.243	1	0.049	0
CLTC	0.0764872	0.115895	0.332	0.293	1	0.039	0
KANK1	0.000399164	0.115852	0.11	0.048	1	0.062	0
ZFP90	0.0316007	0.115846	0.183	0.137	1	0.046	0
RNF168	0.137572	0.1158	0.286	0.25	1	0.036	0
TMEM184B	0.00151959	0.115753	0.145	0.082	1	0.063	0
BCCIP	0.0193135	0.115609	0.415	0.351	1	0.064	0
PAIP2	0.0103477	0.115509	0.743	0.68	1	0.063	0
SEC11C	0.0879962	0.11544	0.509	0.493	1	0.016	0
HNRNPM	0.0265498	0.115411	0.701	0.671	1	0.03	0
NAB1	0.012154	0.115387	0.119	0.075	1	0.044	0
IST1	0.0183081	0.115372	0.385	0.325	1	0.06	0
ATG4D	0.00144838	0.115163	0.198	0.125	1	0.073	0
PHAX	0.0731365	0.115158	0.279	0.243	1	0.036	0
TMEM62	0.00383524	0.115148	0.146	0.087	1	0.059	0
SMG6	0.426756	0.115012	0.269	0.255	1	0.014	0
IWS1	0.00585462	0.114946	0.231	0.163	1	0.068	0
VOPP1	0.0902353	0.114915	0.593	0.565	1	0.028	0
TDG	0.0912145	0.114682	0.324	0.286	1	0.038	0
CKAP4	0.0470743	0.114673	0.253	0.204	1	0.049	0
SH3GLB1	0.0120731	0.114651	0.392	0.327	1	0.065	0
TRA2A	0.0198637	0.114536	0.499	0.435	1	0.064	0
HNRNPA1	0.00028294	0.1145	0.991	0.99	1	0.001	0
KLRB1	0.166546	0.114447	0.473	0.423	1	0.05	0
CITED2	0.989901	0.114385	0.523	0.524	1	0.001	0
TNKS2	0.00665193	0.114239	0.547	0.481	1	0.066	0
SLC36A4	0.0117707	0.114228	0.197	0.142	1	0.055	0
PPP2R2A	0.0309529	0.114101	0.294	0.236	1	0.058	0
SLBP	0.0368327	0.114096	0.364	0.31	1	0.054	0
MED13	0.0670155	0.114082	0.262	0.219	1	0.043	0
MYNN	0.00353779	0.114059	0.167	0.106	1	0.061	0
NAA35	0.00552625	0.11403	0.248	0.178	1	0.07	0
NAA30	0.00153894	0.113901	0.166	0.099	1	0.067	0
NUFIP2	0.183487	0.113761	0.478	0.457	1	0.021	0
OXCT1	0.0692162	0.113663	0.346	0.3	1	0.046	0
AGPAT3	0.0121555	0.113622	0.298	0.231	1	0.067	0
CDK6	0.0862214	0.113436	0.407	0.363	1	0.044	0
EXOSC6	0.0334409	0.113385	0.457	0.404	1	0.053	0
PRKAA1	0.02667	0.113344	0.373	0.322	1	0.051	0
ESR2	0.0035283	0.113318	0.137	0.079	1	0.058	0
REPS1	0.191174	0.113281	0.308	0.286	1	0.022	0
TFG	0.0331312	0.113214	0.337	0.281	1	0.056	0
GABPA	0.0242572	0.113182	0.171	0.123	1	0.048	0
TAPBP	0.0531699	0.113019	0.748	0.736	1	0.012	0
FBL	0.0214992	0.113012	0.663	0.618	1	0.045	0
TCAF2	0.0152597	0.112966	0.329	0.267	1	0.062	0
TOMM5	0.0381473	0.112956	0.608	0.57	1	0.038	0
IL2RA	0.0221064	0.112912	0.188	0.135	1	0.053	0
CNOT2	0.241556	0.11283	0.523	0.514	1	0.009	0
BLOC1S2	0.0133015	0.112637	0.341	0.276	1	0.065	0
BICDL1	0.0650945	0.112632	0.242	0.197	1	0.045	0
SDE2	0.0101643	0.11259	0.265	0.2	1	0.065	0
HEXA	0.139621	0.112478	0.303	0.272	1	0.031	0
RALGAPA2	0.166683	0.112399	0.266	0.24	1	0.026	0
ZNF431	0.0521144	0.112309	0.292	0.25	1	0.042	0
GCC1	8.01116433012836e-05	0.112308	0.112	0.043	1	0.069	0
TMED5	0.0186285	0.112266	0.311	0.25	1	0.061	0
CEP120	0.012944	0.112256	0.341	0.269	1	0.072	0
RUNX2	0.108917	0.112185	0.278	0.236	1	0.042	0
RPL26	4.51823042308512e-08	0.112173	0.991	0.995	0.00165372	0.004	2.78154
PERP	0.0136301	0.112005	0.179	0.127	1	0.052	0
RASGRP1	0.137865	0.11192	0.587	0.553	1	0.034	0
NF2	0.00524537	0.11179	0.134	0.082	1	0.052	0
OSBP	0.0563699	0.111723	0.326	0.281	1	0.045	0
ALKBH5	0.0411608	0.111609	0.402	0.349	1	0.053	0
PROSER1	0.00166416	0.11135	0.146	0.084	1	0.062	0
GFPT1	0.206118	0.111234	0.249	0.221	1	0.028	0
SIDT1	0.0588392	0.111216	0.282	0.236	1	0.046	0
AC104365.1	0.00248759	0.111211	0.184	0.115	1	0.069	0
HMGXB3	0.00559188	0.111177	0.171	0.113	1	0.058	0
PPIL4	0.00516792	0.111159	0.398	0.32	1	0.078	0
EP300	0.0440126	0.110983	0.33	0.281	1	0.049	0
ZNF830	0.0320163	0.110967	0.21	0.163	1	0.047	0
WDR26	0.0497375	0.110902	0.332	0.284	1	0.048	0
PTAR1	0.00743959	0.110821	0.309	0.238	1	0.071	0
FASN	0.00234781	0.110755	0.111	0.058	1	0.053	0
AAR2	0.0487547	0.11066	0.214	0.173	1	0.041	0
RAE1	0.00657153	0.110619	0.209	0.144	1	0.065	0
HNRNPA0	0.0263348	0.110619	0.89	0.885	1	0.005	0
EIF2A	0.0188194	0.110574	0.582	0.524	1	0.058	0
RPL29	7.21355969356235e-06	0.110552	0.992	0.993	0.264023	0.001	0.578357
PPHLN1	0.0423644	0.110545	0.567	0.531	1	0.036	0
SF3B5	0.021518	0.110447	0.714	0.671	1	0.043	0
PTPMT1	0.0336227	0.11035	0.262	0.214	1	0.048	0
GPR155	0.137984	0.110318	0.17	0.142	1	0.028	0
RAB14	0.144787	0.110244	0.482	0.45	1	0.032	0
MADD	0.0023175	0.110208	0.234	0.159	1	0.075	0
DDX20	0.00173655	0.110198	0.123	0.065	1	0.058	0
CCDC88C	0.079383	0.110142	0.57	0.522	1	0.048	0
SLC38A1	0.145788	0.110042	0.704	0.69	1	0.014	0
RAB11FIP2	0.019454	0.109983	0.231	0.175	1	0.056	0
FNDC3A	0.0733922	0.109954	0.376	0.327	1	0.049	0
UBE2E1	0.106992	0.109747	0.315	0.284	1	0.031	0
POLR2C	0.02953	0.109687	0.385	0.327	1	0.058	0
ARL17B	0.00149852	0.109602	0.107	0.053	1	0.054	0
SLC25A28	0.000144172	0.109598	0.242	0.142	1	0.1	0
FBXW7	0.231694	0.109571	0.435	0.416	1	0.019	0
TM2D3	0.0345591	0.109559	0.302	0.25	1	0.052	0
FBXO28	0.00534572	0.109465	0.225	0.151	1	0.074	0
MSMO1	0.00252237	0.109462	0.148	0.087	1	0.061	0
PITPNC1	0.26522	0.109335	0.603	0.618	1	0.015	0
ILKAP	0.0654918	0.109132	0.385	0.337	1	0.048	0
KIZ	0.00629949	0.109093	0.198	0.137	1	0.061	0
DYNLL2	0.0396277	0.108979	0.402	0.349	1	0.053	0
TTC3	0.150185	0.108845	0.565	0.534	1	0.031	0
SERTAD1	0.0402947	0.108754	0.162	0.12	1	0.042	0
NDUFV1	0.0221576	0.108686	0.573	0.5	1	0.073	0
DDIT3	0.00970855	0.108682	0.163	0.108	1	0.055	0
GPR146	0.00512737	0.108663	0.121	0.07	1	0.051	0
SLC38A2	0.0492373	0.108598	0.495	0.43	1	0.065	0
C1orf52	0.0272667	0.108571	0.307	0.25	1	0.057	0
DLST	0.056449	0.108529	0.308	0.264	1	0.044	0
RPL24	1.31885363566224e-05	0.108519	0.993	0.995	0.482714	0.002	0.31631
ARID2	0.0468926	0.108203	0.363	0.3	1	0.063	0
MTDH	0.0486387	0.108023	0.728	0.683	1	0.045	0
UBE2N	0.0363163	0.107689	0.533	0.498	1	0.035	0
SURF4	0.0736782	0.107686	0.369	0.325	1	0.044	0
ELP2	0.0308884	0.107656	0.356	0.298	1	0.058	0
C18orf21	0.00209782	0.107601	0.164	0.099	1	0.065	0
LANCL2	0.00358191	0.107581	0.171	0.108	1	0.063	0
SLC35E1	0.00953024	0.107496	0.172	0.115	1	0.057	0
C1QBP	0.015999	0.107476	0.651	0.603	1	0.048	0
PARP12	0.0884172	0.107401	0.282	0.238	1	0.044	0
HLA-F	0.217284	0.107361	0.804	0.786	1	0.018	0
PHYKPL	0.12071	0.107334	0.383	0.353	1	0.03	0
CCDC130	0.0553023	0.107288	0.231	0.185	1	0.046	0
NUP133	0.017966	0.107202	0.286	0.224	1	0.062	0
ATP6V1G1	0.00934076	0.107173	0.924	0.901	1	0.023	0
FASTKD2	0.00484962	0.107107	0.245	0.175	1	0.07	0
ZNF407	0.19456	0.107082	0.219	0.192	1	0.027	0
BRAP	0.0602199	0.106964	0.183	0.144	1	0.039	0
ASB8	0.0245708	0.106867	0.289	0.233	1	0.056	0
ABRAXAS2	0.0172601	0.106836	0.158	0.108	1	0.05	0
PDE12	0.0307274	0.106696	0.198	0.151	1	0.047	0
ORC5	0.147058	0.10663	0.146	0.12	1	0.026	0
KDM3B	0.0947178	0.10662	0.295	0.257	1	0.038	0
TMED2	0.0398814	0.106455	0.55	0.502	1	0.048	0
MALAT1	0.00104721	0.106327	1	1	1	0	0
EXOSC7	0.0159127	0.106314	0.262	0.2	1	0.062	0
PBDC1	0.0454112	0.106269	0.251	0.204	1	0.047	0
ARL6IP4	0.0397495	0.106207	0.849	0.822	1	0.027	0
NFKBIE	0.00343286	0.10616	0.144	0.087	1	0.057	0
ANKRD13C	0.00429305	0.106132	0.295	0.221	1	0.074	0
SRPRA	0.0309554	0.10607	0.514	0.462	1	0.052	0
ZNF540	0.00698754	0.10606	0.146	0.094	1	0.052	0
BECN1	0.0652407	0.106001	0.369	0.32	1	0.049	0
RBM15	0.00170374	0.105975	0.123	0.065	1	0.058	0
GLS	0.237925	0.105968	0.557	0.536	1	0.021	0
NKTR	0.208242	0.105858	0.595	0.572	1	0.023	0
QKI	0.0506484	0.105809	0.379	0.332	1	0.047	0
ERVK3-1	0.0204645	0.105662	0.245	0.185	1	0.06	0
RNF7	0.0674797	0.105659	0.58	0.546	1	0.034	0
PIK3C2A	0.0285038	0.105609	0.247	0.192	1	0.055	0
NGDN	0.0384273	0.10556	0.41	0.365	1	0.045	0
RNGTT	0.0135889	0.105417	0.265	0.2	1	0.065	0
ARL8B	0.0443611	0.105396	0.33	0.274	1	0.056	0
PATL1	0.0236007	0.105309	0.268	0.209	1	0.059	0
CDS2	0.0745478	0.105185	0.352	0.308	1	0.044	0
PDP1	0.00844682	0.105164	0.236	0.173	1	0.063	0
VAMP7	0.0222531	0.105051	0.205	0.151	1	0.054	0
NEAT1	0.0766485	0.105022	0.655	0.635	1	0.02	0
HAUS2	0.0149409	0.104962	0.219	0.161	1	0.058	0
CENPB	0.0261297	0.104944	0.208	0.159	1	0.049	0
TBPL1	0.0294799	0.104887	0.219	0.171	1	0.048	0
B9D2	0.00652987	0.104854	0.133	0.082	1	0.051	0
TOM1	0.107727	0.104728	0.338	0.296	1	0.042	0
MRPL44	0.0181268	0.104689	0.278	0.212	1	0.066	0
ATP2C1	0.0114753	0.104467	0.218	0.156	1	0.062	0
YWHAZ	0.0295254	0.104443	0.963	0.957	1	0.006	0
PIK3C2B	0.0388	0.104367	0.132	0.094	1	0.038	0
MTPN	0.0196423	0.104361	0.555	0.529	1	0.026	0
AP002381.2	0.0019734	0.104262	0.14	0.079	1	0.061	0
NTMT1	0.00447997	0.104164	0.234	0.161	1	0.073	0
CS	0.0298135	0.104085	0.308	0.252	1	0.056	0
SAR1B	0.0115052	0.104078	0.239	0.178	1	0.061	0
CLK4	0.0803593	0.104004	0.283	0.24	1	0.043	0
MUL1	0.00238911	0.103898	0.148	0.087	1	0.061	0
ARL2BP	0.0492584	0.103827	0.409	0.356	1	0.053	0
RRP1B	0.162053	0.103808	0.373	0.344	1	0.029	0
DESI2	0.0481904	0.103768	0.213	0.171	1	0.042	0
ZNF100	0.00338252	0.103712	0.121	0.067	1	0.054	0
PGRMC2	0.075911	0.103612	0.248	0.209	1	0.039	0
C7orf50	0.0282666	0.103574	0.364	0.312	1	0.052	0
SCAF4	0.133079	0.10348	0.307	0.276	1	0.031	0
CREB1	0.156896	0.103425	0.428	0.404	1	0.024	0
SCLT1	0.0405578	0.103288	0.29	0.236	1	0.054	0
POLR1D	0.0390108	0.103117	0.632	0.579	1	0.053	0
CAPZA1	0.0245907	0.10311	0.621	0.541	1	0.08	0
DUSP10	0.0334221	0.103108	0.131	0.089	1	0.042	0
ZNF212	0.000452161	0.103091	0.104	0.046	1	0.058	0
CREBRF	0.186341	0.103058	0.446	0.413	1	0.033	0
C9orf72	0.0101183	0.102989	0.236	0.168	1	0.068	0
AK3	0.159005	0.10291	0.244	0.216	1	0.028	0
SPTY2D1	0.148752	0.102862	0.264	0.233	1	0.031	0
KAT2B	0.0299834	0.102798	0.281	0.228	1	0.053	0
CCDC28A	0.028243	0.10277	0.232	0.18	1	0.052	0
NFU1	0.0714651	0.102716	0.221	0.18	1	0.041	0
TCF20	0.0455559	0.102701	0.208	0.161	1	0.047	0
CNOT9	0.0602078	0.10258	0.223	0.18	1	0.043	0
AFTPH	0.0320113	0.102538	0.305	0.255	1	0.05	0
PINX1	0.0570758	0.102509	0.142	0.106	1	0.036	0
PSMC3	0.0217538	0.102502	0.368	0.308	1	0.06	0
BAG5	0.0489828	0.10244	0.281	0.228	1	0.053	0
RFWD3	0.00250595	0.102347	0.137	0.079	1	0.058	0
RTTN	0.00965569	0.10227	0.146	0.094	1	0.052	0
TRIM23	0.0178834	0.102161	0.154	0.106	1	0.048	0
ZNF805	0.00299023	0.102157	0.112	0.06	1	0.052	0
NOL11	0.0544534	0.102046	0.294	0.245	1	0.049	0
FASTKD5	0.0120206	0.101929	0.114	0.07	1	0.044	0
MOSMO	0.0181458	0.10191	0.249	0.192	1	0.057	0
PICALM	0.114824	0.101877	0.385	0.351	1	0.034	0
TBC1D2B	0.00830772	0.101826	0.234	0.168	1	0.066	0
FAM3C	0.0472567	0.101643	0.172	0.132	1	0.04	0
USPL1	0.190957	0.10162	0.225	0.195	1	0.03	0
ZBED4	0.0128096	0.101584	0.145	0.096	1	0.049	0
EIF2AK1	0.130641	0.101521	0.299	0.276	1	0.023	0
PSMF1	0.120217	0.101277	0.513	0.502	1	0.011	0
MRPS22	0.0122534	0.101162	0.226	0.163	1	0.063	0
TNFRSF10B	0.142655	0.100869	0.15	0.123	1	0.027	0
WDR36	0.0534274	0.100838	0.21	0.171	1	0.039	0
CENPV	0.00081131	0.100715	0.136	0.07	1	0.066	0
SP140	0.069116	0.100569	0.475	0.435	1	0.04	0
ROCK1	0.0566182	0.10046	0.535	0.471	1	0.064	0
TMEM63B	0.000807474	0.100448	0.112	0.053	1	0.059	0
ATG13	0.253973	0.100159	0.248	0.226	1	0.022	0
LCMT1	0.0163769	0.100156	0.232	0.178	1	0.054	0
IREB2	0.0380984	0.100089	0.292	0.236	1	0.056	0
FAU	9.04047362207391e-06	0.100085	0.995	0.998	0.33089	0.003	0.480316
TOP1	0.181084	0.100046	0.39	0.356	1	0.034	0
CISD1	0.000334535	-0.100014	0.061	0.123	1	0.062	0
SMIM4	0.0181094	-0.100051	0.116	0.163	1	0.047	0
LINC01278	0.0110911	-0.100103	0.14	0.197	1	0.057	0
CARD11	0.0223517	-0.100153	0.309	0.382	1	0.073	0
SLC25A5	0.371265	-0.100463	0.689	0.685	1	0.004	0
PRPF19	0.0154155	-0.100596	0.262	0.329	1	0.067	0
HMG20A	0.0708334	-0.100693	0.107	0.139	1	0.032	0
BICD1	0.00112521	-0.100715	0.07	0.127	1	0.057	0
HMGB1	0.0533227	-0.100845	0.957	0.983	1	0.026	0
TMEM106C	0.00383371	-0.100856	0.094	0.149	1	0.055	0
CALCOCO1	0.0231822	-0.10086	0.185	0.238	1	0.053	0
POLR2H	0.00924245	-0.100868	0.149	0.209	1	0.06	0
D2HGDH	0.00346391	-0.100875	0.094	0.151	1	0.057	0
MAP2K3	0.0481123	-0.100875	0.195	0.243	1	0.048	0
GCLM	0.016764	-0.100921	0.121	0.171	1	0.05	0
CYHR1	0.010631	-0.100974	0.146	0.204	1	0.058	0
GMPR2	0.0135669	-0.101066	0.174	0.233	1	0.059	0
PSMA7	0.0339832	-0.101113	0.689	0.755	1	0.066	0
ANXA4	0.00246351	-0.101122	0.067	0.118	1	0.051	0
SEC22B	0.0120856	-0.101235	0.168	0.228	1	0.06	0
UNC45A	0.000864706	-0.101291	0.117	0.188	1	0.071	0
PTPN18	0.0630839	-0.101385	0.258	0.31	1	0.052	0
SLC38A10	0.00359752	-0.101476	0.176	0.25	1	0.074	0
TUBA1A	0.421106	-0.101489	0.715	0.743	1	0.028	0
AL136456.1	0.247764	-0.101547	0.148	0.173	1	0.025	0
AC016074.2	0.000153109	-0.101601	0.05	0.108	1	0.058	0
TMEM42	0.000141997	-0.101742	0.069	0.139	1	0.07	0
MED29	0.00125671	-0.101757	0.103	0.171	1	0.068	0
SF3B3	0.0126139	-0.101828	0.204	0.269	1	0.065	0
ACAT1	0.00417156	-0.101951	0.133	0.195	1	0.062	0
DMTN	0.0195221	-0.101986	0.15	0.202	1	0.052	0
EFCAB2	0.0183224	-0.102154	0.188	0.25	1	0.062	0
CHMP5	0.0254895	-0.102159	0.196	0.25	1	0.054	0
STX16	0.183835	-0.102169	0.309	0.344	1	0.035	0
CALCOCO2	0.0226817	-0.102266	0.29	0.356	1	0.066	0
C2orf81	0.0044919	-0.102281	0.091	0.147	1	0.056	0
CERS6	0.00200953	-0.102284	0.127	0.197	1	0.07	0
NUDT5	0.00832115	-0.10229	0.188	0.257	1	0.069	0
KMT2B	0.10054	-0.102487	0.21	0.245	1	0.035	0
PRMT7	0.00300641	-0.102493	0.091	0.149	1	0.058	0
AC245297.3	0.0353596	-0.102501	0.275	0.341	1	0.066	0
SCYL3	0.00192943	-0.102546	0.072	0.127	1	0.055	0
COA6	0.0169775	-0.10261	0.128	0.178	1	0.05	0
PARP3	0.000735454	-0.102629	0.05	0.101	1	0.051	0
TOP2B	0.113986	-0.102651	0.339	0.387	1	0.048	0
TSGA10	0.000172743	-0.102742	0.061	0.125	1	0.064	0
ITGB7	0.0353566	-0.102782	0.53	0.606	1	0.076	0
CYFIP2	0.0645288	-0.102838	0.667	0.688	1	0.021	0
SNHG9	0.0110846	-0.102856	0.27	0.339	1	0.069	0
AC005670.3	0.0107166	-0.102863	0.116	0.168	1	0.052	0
NDUFA2	0.0209707	-0.102912	0.467	0.538	1	0.071	0
ACSL5	0.00248199	-0.102946	0.124	0.192	1	0.068	0
TPRA1	0.00481886	-0.103021	0.085	0.135	1	0.05	0
RNF187	0.0148006	-0.103059	0.302	0.377	1	0.075	0
ATF7	0.00547191	-0.1031	0.11	0.166	1	0.056	0
WDR77	0.000597477	-0.103412	0.101	0.171	1	0.07	0
NCKAP1L	0.0377782	-0.103448	0.287	0.344	1	0.057	0
SLC35E2A	0.0025447	-0.103471	0.082	0.137	1	0.055	0
AL035530.2	0.000516447	-0.103481	0.101	0.173	1	0.072	0
LINC00892	0.00779396	-0.103787	0.089	0.139	1	0.05	0
PI16	0.0265972	-0.10383	0.084	0.123	1	0.039	0
EEPD1	0.0484817	-0.103939	0.089	0.123	1	0.034	0
LMF2	0.0191668	-0.104058	0.359	0.421	1	0.062	0
PLEKHO1	0.00475491	-0.104086	0.313	0.399	1	0.086	0
ABRAXAS1	0.00644999	-0.104116	0.148	0.207	1	0.059	0
MKNK1	0.0667657	-0.10412	0.123	0.159	1	0.036	0
FAM126A	0.000974686	-0.104202	0.069	0.127	1	0.058	0
STXBP2	0.00621825	-0.104207	0.367	0.454	1	0.087	0
ZNF318	0.000345232	-0.104235	0.074	0.139	1	0.065	0
GNB1	0.0207037	-0.104274	0.606	0.661	1	0.055	0
HK1	0.0164146	-0.104385	0.235	0.3	1	0.065	0
CREBZF	0.0433572	-0.104406	0.245	0.298	1	0.053	0
C11orf54	0.0104106	-0.104466	0.078	0.123	1	0.045	0
TOR2A	4.40264282574886e-05	-0.104541	0.052	0.118	1	0.066	0
BORCS6	7.49195844763558e-05	-0.104693	0.054	0.118	1	0.064	0
IFI35	0.0497928	-0.104764	0.148	0.192	1	0.044	0
FKBP4	0.00382003	-0.104798	0.098	0.154	1	0.056	0
CNDP2	0.0329842	-0.104948	0.179	0.228	1	0.049	0
ZCCHC7	0.00763381	-0.104956	0.397	0.493	1	0.096	0
AC010642.2	2.5383696815834e-05	-0.104977	0.07	0.149	0.929069	0.079	0.0319522
FBH1	0.00799082	-0.105044	0.111	0.166	1	0.055	0
TUBA1B	0.261938	-0.10506	0.611	0.615	1	0.004	0
CHCHD7	0.0114587	-0.105069	0.219	0.284	1	0.065	0
FXYD1	0.00125161	-0.105151	0.112	0.18	1	0.068	0
HNRNPA3	0.0161243	-0.105189	0.727	0.793	1	0.066	0
HOOK2	0.0614143	-0.105289	0.409	0.457	1	0.048	0
SUCLG1	0.00263075	-0.105317	0.223	0.298	1	0.075	0
TRERF1	0.0534495	-0.105377	0.197	0.248	1	0.051	0
CBX1	0.000756766	-0.105455	0.077	0.139	1	0.062	0
SEC13	0.0370729	-0.105511	0.295	0.353	1	0.058	0
ZNF524	0.00172031	-0.105513	0.153	0.226	1	0.073	0
CEP63	0.00592277	-0.105548	0.117	0.175	1	0.058	0
COQ9	5.33393727085286e-05	-0.105687	0.051	0.115	1	0.064	0
LARP1	0.0301231	-0.105733	0.234	0.296	1	0.062	0
STYX	0.0559606	-0.10587	0.213	0.262	1	0.049	0
PDHA1	0.00196492	-0.105913	0.114	0.178	1	0.064	0
TRIM5	0.00594354	-0.105995	0.091	0.142	1	0.051	0
GBP5	0.282596	-0.106087	0.392	0.428	1	0.036	0
TRIM27	0.00165044	-0.106107	0.15	0.226	1	0.076	0
PLEC	0.0181255	-0.10625	0.262	0.322	1	0.06	0
TPD52L2	0.000114145	-0.106255	0.107	0.188	1	0.081	0
TRAP1	0.0457557	-0.106271	0.149	0.19	1	0.041	0
TAFA2	0.000186827	-0.106325	0.057	0.12	1	0.063	0
MFNG	0.0447016	-0.106332	0.415	0.471	1	0.056	0
TPR	0.0257685	-0.106376	0.525	0.589	1	0.064	0
PFDN6	0.00423304	-0.106421	0.129	0.192	1	0.063	0
NT5C3B	0.00349971	-0.106475	0.094	0.149	1	0.055	0
EIF4G3	0.114055	-0.106486	0.191	0.226	1	0.035	0
C5orf56	0.00630205	-0.106622	0.338	0.433	1	0.095	0
CTSA	0.0733791	-0.106701	0.307	0.346	1	0.039	0
UBA7	0.000526165	-0.106723	0.151	0.238	1	0.087	0
BPTF	0.151999	-0.106726	0.576	0.606	1	0.03	0
EIF4E3	0.178932	-0.10673	0.355	0.389	1	0.034	0
SARS	0.0276247	-0.106738	0.328	0.392	1	0.064	0
VPS35L	0.0111671	-0.10683	0.132	0.188	1	0.056	0
ELOB	0.026325	-0.10688	0.824	0.856	1	0.032	0
AC008555.4	0.0065935	-0.106975	0.247	0.32	1	0.073	0
WDR83OS	0.0407613	-0.107011	0.552	0.615	1	0.063	0
ELP6	0.0416193	-0.107037	0.12	0.159	1	0.039	0
ADH5	0.0125992	-0.107219	0.371	0.435	1	0.064	0
TRIB2	0.00354394	-0.107395	0.196	0.272	1	0.076	0
AHSA1	0.0033415	-0.107483	0.141	0.209	1	0.068	0
YPEL3	0.0372859	-0.107534	0.735	0.784	1	0.049	0
FN3KRP	0.00188813	-0.107564	0.124	0.195	1	0.071	0
AC087239.1	0.00334378	-0.107575	0.111	0.171	1	0.06	0
PTPA	0.000543975	-0.107743	0.084	0.149	1	0.065	0
AK5	0.000892216	-0.107781	0.08	0.142	1	0.062	0
HPF1	0.0004996	-0.107811	0.068	0.13	1	0.062	0
MAP3K12	0.000340959	-0.107813	0.056	0.113	1	0.057	0
MSH3	0.0325441	-0.107855	0.176	0.228	1	0.052	0
PRKAR1B	2.18712317806147e-06	-0.107914	0.076	0.166	0.0800509	0.09	1.09663
RAB5B	0.00176822	-0.107982	0.187	0.269	1	0.082	0
CCDC146	0.00237835	-0.108054	0.054	0.101	1	0.047	0
TRAPPC8	0.00693603	-0.108088	0.128	0.185	1	0.057	0
SHC1	0.000618088	-0.108114	0.095	0.163	1	0.068	0
OAS3	0.00264633	-0.108154	0.07	0.123	1	0.053	0
DMAC1	0.00287097	-0.108206	0.18	0.257	1	0.077	0
TRAPPC5	0.0182846	-0.108333	0.413	0.495	1	0.082	0
ING1	0.0127217	-0.10834	0.116	0.166	1	0.05	0
BRD4	0.0281457	-0.108348	0.548	0.606	1	0.058	0
NUP62	0.0170962	-0.108402	0.166	0.219	1	0.053	0
C19orf12	0.00308193	-0.108456	0.123	0.188	1	0.065	0
PPP2R1A	0.00452119	-0.108556	0.486	0.577	1	0.091	0
NCOR1	0.165668	-0.108681	0.56	0.599	1	0.039	0
GPS1	0.00803301	-0.108753	0.232	0.305	1	0.073	0
SLC25A25	0.00126247	-0.108774	0.102	0.168	1	0.066	0
PRPF38A	0.0195934	-0.108779	0.174	0.231	1	0.057	0
RBM6	0.143098	-0.108823	0.349	0.38	1	0.031	0
DOCK8	0.0461813	-0.108884	0.589	0.649	1	0.06	0
CD2BP2	0.00275481	-0.108952	0.154	0.226	1	0.072	0
PNKD	0.0071562	-0.108971	0.228	0.305	1	0.077	0
A1BG	0.0155091	-0.109	0.158	0.212	1	0.054	0
ZBTB8OS	0.0146536	-0.109116	0.268	0.334	1	0.066	0
HMGN4	0.00604781	-0.109151	0.392	0.483	1	0.091	0
ANKRD26	0.000607713	-0.1092	0.073	0.135	1	0.062	0
ZDHHC21	0.000219245	-0.109216	0.057	0.118	1	0.061	0
GPX4	0.0223358	-0.109272	0.755	0.815	1	0.06	0
RCSD1	0.153678	-0.10938	0.548	0.575	1	0.027	0
ZNF146	0.000226151	-0.109417	0.181	0.281	1	0.1	0
UBE2Z	0.0088629	-0.109461	0.206	0.274	1	0.068	0
LRP10	0.0221843	-0.10947	0.437	0.519	1	0.082	0
TRIM44	0.0194853	-0.109533	0.275	0.344	1	0.069	0
ANKMY1	0.099978	-0.109591	0.131	0.163	1	0.032	0
GABPB1-IT1	0.0194628	-0.109841	0.298	0.37	1	0.072	0
KRIT1	0.0161667	-0.109894	0.164	0.224	1	0.06	0
NUCB2	0.191533	-0.109924	0.27	0.298	1	0.028	0
GLI4	3.26035436787196e-05	-0.109936	0.068	0.144	1	0.076	0
CAPN1	0.00378878	-0.10996	0.273	0.361	1	0.088	0
ERI3	0.121781	-0.110003	0.172	0.209	1	0.037	0
CAPG	0.0167918	-0.110064	0.178	0.236	1	0.058	0
SRSF1	0.0106868	-0.11016	0.295	0.361	1	0.066	0
PTP4A3	0.00659625	-0.110171	0.09	0.142	1	0.052	0
RTL8C	2.34378747210582e-05	-0.11024	0.073	0.151	0.85785	0.078	0.0665888
IL18BP	0.00119663	-0.110383	0.073	0.13	1	0.057	0
POU2F2	0.010442	-0.110403	0.188	0.252	1	0.064	0
SEC23IP	0.00500486	-0.110484	0.12	0.178	1	0.058	0
SOD1	0.00521358	-0.110529	0.812	0.873	1	0.061	0
ECHDC1	9.37273858673759e-05	-0.110549	0.157	0.255	1	0.098	0
CALM3	0.0302166	-0.11057	0.597	0.649	1	0.052	0
AAAS	6.6244512417422e-05	-0.110599	0.08	0.156	1	0.076	0
WIPF1	0.0224385	-0.110857	0.727	0.755	1	0.028	0
LAS1L	0.0140656	-0.110865	0.163	0.219	1	0.056	0
DCAF12	9.82801617483883e-06	-0.110974	0.048	0.118	0.359715	0.07	0.444041
ACAP2	0.0723499	-0.111029	0.501	0.56	1	0.059	0
RNASEH2B	0.00120397	-0.111141	0.277	0.38	1	0.103	0
TEX264	0.00754782	-0.111161	0.275	0.346	1	0.071	0
TSTD1	0.0240556	-0.111312	0.589	0.649	1	0.06	0
GOPC	0.00461164	-0.111448	0.209	0.284	1	0.075	0
CDC37	0.00540932	-0.111475	0.732	0.812	1	0.08	0
SKA2	9.88514512415358e-05	-0.111518	0.07	0.142	1	0.072	0
ZMYND8	0.00400158	-0.11154	0.137	0.202	1	0.065	0
ARMC6	4.77241474493407e-05	-0.111687	0.051	0.115	1	0.064	0
HEXD	0.0014508	-0.111724	0.225	0.315	1	0.09	0
RSBN1L	0.00212449	-0.111747	0.245	0.341	1	0.096	0
LRIF1	0.000691225	-0.111984	0.064	0.12	1	0.056	0
SP100	0.00561501	-0.11199	0.671	0.731	1	0.06	0
STAT5B	0.00976951	-0.112028	0.424	0.51	1	0.086	0
YWHAB	0.00412608	-0.112097	0.913	0.933	1	0.02	0
DSTN	0.00489306	-0.112102	0.453	0.541	1	0.088	0
NTPCR	8.63446612477735e-05	-0.112109	0.089	0.166	1	0.077	0
ARNT	0.00261304	-0.112115	0.121	0.188	1	0.067	0
LIN37	0.00120102	-0.112264	0.052	0.101	1	0.049	0
LEF1-AS1	0.00924666	-0.112336	0.104	0.156	1	0.052	0
CD58	0.01121	-0.112346	0.157	0.216	1	0.059	0
MAGOHB	0.0012866	-0.112358	0.094	0.156	1	0.062	0
UBL4A	0.000960066	-0.112539	0.11	0.18	1	0.07	0
IFI16	0.0169985	-0.11262	0.359	0.425	1	0.066	0
AL499604.1	0.065193	-0.112629	0.179	0.221	1	0.042	0
NSG1	0.0395056	-0.112678	0.225	0.274	1	0.049	0
CYB5A	0.00133224	-0.112711	0.127	0.195	1	0.068	0
METTL5	0.0143466	-0.112724	0.236	0.305	1	0.069	0
RIC8A	0.00883003	-0.112744	0.185	0.245	1	0.06	0
ATXN2	0.00211243	-0.112748	0.098	0.159	1	0.061	0
PRPSAP1	0.000119566	-0.112996	0.119	0.204	1	0.085	0
UBE2V1	0.00620889	-0.113119	0.567	0.649	1	0.082	0
AC025171.3	0.00645438	-0.113169	0.081	0.13	1	0.049	0
ZNF706	0.0649367	-0.113193	0.423	0.462	1	0.039	0
TM9SF2	0.00614678	-0.113262	0.418	0.5	1	0.082	0
MTHFS	0.00349299	-0.113437	0.179	0.255	1	0.076	0
C12orf76	0.00284213	-0.113534	0.115	0.178	1	0.063	0
AC009133.3	0.000112533	-0.113618	0.069	0.137	1	0.068	0
B2M	0.000390265	-0.113862	0.999	1	1	0.001	0
SH3GL1	0.00376841	-0.113875	0.164	0.233	1	0.069	0
ARF3	0.00819124	-0.113927	0.201	0.264	1	0.063	0
CNOT3	0.00117902	-0.113956	0.112	0.18	1	0.068	0
ATP6V1F	0.00335615	-0.114002	0.444	0.541	1	0.097	0
ISOC2	9.72387595904807e-05	-0.114052	0.05	0.111	1	0.061	0
AC103591.3	0.00334346	-0.114065	0.057	0.103	1	0.046	0
CAMKMT	0.0658547	-0.114209	0.217	0.264	1	0.047	0
RNF181	0.00568713	-0.114219	0.346	0.43	1	0.084	0
PIM1	0.0184419	-0.114246	0.561	0.644	1	0.083	0
TNFRSF10A	0.00247424	-0.114255	0.168	0.243	1	0.075	0
PGD	0.00122089	-0.114263	0.115	0.183	1	0.068	0
POC1B	0.0055917	-0.114293	0.114	0.171	1	0.057	0
ARRDC3	0.0309161	-0.11431	0.196	0.25	1	0.054	0
CLK2	0.0094624	-0.114457	0.129	0.185	1	0.056	0
PLEKHJ1	0.00271131	-0.114475	0.266	0.353	1	0.087	0
DEXI	4.75891029800304e-05	-0.114558	0.102	0.19	1	0.088	0
ANTXR2	0.00458123	-0.1147	0.213	0.291	1	0.078	0
ARHGAP25	0.0286451	-0.114751	0.3	0.365	1	0.065	0
EPHX2	0.131385	-0.115054	0.17	0.197	1	0.027	0
MLX	0.00389478	-0.115142	0.201	0.276	1	0.075	0
CHID1	0.000613177	-0.11526	0.112	0.183	1	0.071	0
UQCRQ	0.0147682	-0.115272	0.586	0.673	1	0.087	0
LRFN3	5.08366659175473e-05	-0.115338	0.043	0.103	1	0.06	0
TUSC2	0.00915724	-0.115401	0.171	0.236	1	0.065	0
CKAP5	0.00212863	-0.115498	0.121	0.185	1	0.064	0
TMEM160	0.00982887	-0.115568	0.386	0.471	1	0.085	0
KAT2A	0.00416146	-0.115595	0.108	0.166	1	0.058	0
CUTA	0.00187707	-0.115603	0.689	0.791	1	0.102	0
ACTL6A	2.42871238437813e-05	-0.11562	0.072	0.149	0.888933	0.077	0.051131
COMMD4	0.000801704	-0.115626	0.116	0.188	1	0.072	0
PUF60	0.0139203	-0.115634	0.422	0.493	1	0.071	0
CALR	0.0623373	-0.11569	0.708	0.779	1	0.071	0
HMG20B	0.000952135	-0.115705	0.163	0.245	1	0.082	0
WDR46	0.000805595	-0.115756	0.129	0.207	1	0.078	0
ATP5MC3	0.0162631	-0.115789	0.696	0.74	1	0.044	0
TC2N	0.00774235	-0.115855	0.728	0.776	1	0.048	0
MRPL42	0.00524528	-0.115869	0.175	0.243	1	0.068	0
RXRB	0.000371802	-0.116052	0.084	0.151	1	0.067	0
NDUFV3	0.00159929	-0.116275	0.138	0.212	1	0.074	0
PTPN4	0.0278396	-0.116479	0.377	0.442	1	0.065	0
SUGT1	0.00142297	-0.116547	0.23	0.327	1	0.097	0
CEP68	0.0128939	-0.116551	0.17	0.228	1	0.058	0
ZSCAN16-AS1	0.0073455	-0.1167	0.172	0.236	1	0.064	0
MEN1	0.000187237	-0.116768	0.064	0.127	1	0.063	0
DCP1B	0.00222384	-0.116828	0.073	0.125	1	0.052	0
EXOC7	0.00654833	-0.116897	0.193	0.264	1	0.071	0
RETREG2	0.00860971	-0.116905	0.257	0.337	1	0.08	0
TRPT1	0.000380119	-0.11693	0.085	0.154	1	0.069	0
PSMB9	0.00849196	-0.11728	0.68	0.808	1	0.128	0
PLPBP	0.000923687	-0.117306	0.129	0.204	1	0.075	0
TAOK1	0.00299781	-0.117332	0.166	0.238	1	0.072	0
ZNF512B	0.00455305	-0.117395	0.072	0.12	1	0.048	0
POLR3GL	0.0109667	-0.117439	0.345	0.425	1	0.08	0
SMIM14	0.000200835	-0.117481	0.063	0.125	1	0.062	0
RNASEH2C	0.0071071	-0.117575	0.208	0.276	1	0.068	0
CXXC1	0.0144122	-0.117706	0.149	0.204	1	0.055	0
CIAO2A	0.00442401	-0.117759	0.277	0.356	1	0.079	0
TBCD	0.00391586	-0.117814	0.189	0.262	1	0.073	0
CATSPERB	2.28465000457145e-07	-0.117882	0.033	0.108	0.00836205	0.075	2.07769
PET100	0.00740733	-0.117933	0.619	0.685	1	0.066	0
CRLF3	0.00830128	-0.118024	0.253	0.337	1	0.084	0
HMBOX1	8.13258362675369e-05	-0.118038	0.114	0.2	1	0.086	0
OTUD6B-AS1	0.0144295	-0.118047	0.215	0.276	1	0.061	0
STK11	0.00021817	-0.118104	0.119	0.2	1	0.081	0
CARD8-AS1	1.71701794601331e-06	-0.11823	0.048	0.127	0.0628446	0.079	1.20173
RAB10	0.00266171	-0.11824	0.258	0.334	1	0.076	0
DNAJC9	0.0278123	-0.118476	0.232	0.284	1	0.052	0
LPP	0.0492783	-0.118515	0.483	0.538	1	0.055	0
SUMO2	0.00204121	-0.118585	0.871	0.906	1	0.035	0
NDUFB5	0.00836742	-0.118843	0.234	0.296	1	0.062	0
OFD1	0.0423747	-0.118869	0.308	0.363	1	0.055	0
GMFG	0.026823	-0.118983	0.92	0.95	1	0.03	0
WASHC1	0.128607	-0.119186	0.527	0.56	1	0.033	0
RINL	3.6470878551225e-05	-0.119236	0.086	0.171	1	0.085	0
MHENCR	0.00747542	-0.119324	0.403	0.488	1	0.085	0
RPL36A	0.000282939	-0.119358	0.986	0.995	1	0.009	0
AC005944.1	0.00186323	-0.119503	0.107	0.168	1	0.061	0
SNRNP70	0.0209327	-0.119592	0.479	0.55	1	0.071	0
NCAPD2	0.000427475	-0.119624	0.077	0.142	1	0.065	0
IRF3	0.0029818	-0.11967	0.248	0.337	1	0.089	0
AP2B1	0.00138686	-0.119687	0.268	0.358	1	0.09	0
PLD3	0.00399391	-0.119721	0.257	0.341	1	0.084	0
RPL34	6.36206937214438e-09	-0.119777	0.996	1	0.000232858	0.004	3.63291
DENND1C	0.00374116	-0.119871	0.33	0.413	1	0.083	0
MGAT1	0.00318444	-0.119944	0.23	0.31	1	0.08	0
CCND2	0.00481531	-0.119954	0.411	0.507	1	0.096	0
CSRP1	0.000711463	-0.120001	0.178	0.264	1	0.086	0
TARSL2	0.0342562	-0.120023	0.285	0.341	1	0.056	0
CD226	0.00119831	-0.12005	0.214	0.296	1	0.082	0
AKAP9	0.0366605	-0.120051	0.457	0.488	1	0.031	0
RUVBL2	0.00016977	-0.120149	0.115	0.197	1	0.082	0
ANTKMT	0.0124405	-0.120237	0.111	0.161	1	0.05	0
PSD4	0.000116479	-0.120332	0.106	0.19	1	0.084	0
CMTM7	0.00821775	-0.120547	0.411	0.49	1	0.079	0
TIAM1	0.14453	-0.120565	0.213	0.245	1	0.032	0
VPS45	0.00114249	-0.120573	0.081	0.139	1	0.058	0
MIR4435-2HG	0.0179759	-0.120582	0.081	0.123	1	0.042	0
COG4	0.000291217	-0.120648	0.082	0.151	1	0.069	0
EIF5B	0.0149959	-0.120941	0.427	0.493	1	0.066	0
BX284668.5	5.88106149485706e-05	-0.120968	0.059	0.127	1	0.068	0
NBPF15	0.051328	-0.121087	0.236	0.286	1	0.05	0
UBA3	0.00436917	-0.121089	0.291	0.37	1	0.079	0
IL10RB	0.0110208	-0.121142	0.119	0.168	1	0.049	0
C11orf68	0.000122153	-0.121473	0.108	0.192	1	0.084	0
GLRX5	0.00508264	-0.121484	0.328	0.421	1	0.093	0
ZC4H2	0.000341172	-0.121537	0.057	0.115	1	0.058	0
VSIG1	9.8694456852508e-05	-0.12159	0.086	0.161	1	0.075	0
UBA1	0.00899521	-0.121811	0.266	0.344	1	0.078	0
NFYB	0.000310037	-0.121929	0.093	0.163	1	0.07	0
MBNL2	0.0163756	-0.121931	0.218	0.281	1	0.063	0
SMIM30	4.67195801923522e-05	-0.122031	0.057	0.125	1	0.068	0
STK10	0.011852	-0.122044	0.478	0.543	1	0.065	0
CAPNS1	0.0194325	-0.122104	0.535	0.599	1	0.064	0
TMPO-AS1	9.82590856028973e-05	-0.122266	0.061	0.127	1	0.066	0
RAB11B	0.023787	-0.122319	0.441	0.507	1	0.066	0
GTF2H2C	2.61553337304349e-07	-0.122324	0.037	0.113	0.00957311	0.076	2.01895
TIMMDC1	2.84967488962838e-05	-0.122378	0.084	0.166	1	0.082	0
YIF1A	0.000204747	-0.122378	0.114	0.192	1	0.078	0
LRCH4	0.00393185	-0.122379	0.268	0.363	1	0.095	0
FARS2	0.00651596	-0.122528	0.232	0.305	1	0.073	0
ARMC10	4.82895930820537e-05	-0.122536	0.12	0.214	1	0.094	0
CD164	0.0069129	-0.122668	0.478	0.575	1	0.097	0
PITPNA-AS1	0.000411063	-0.122696	0.108	0.183	1	0.075	0
BTBD6	0.0111933	-0.122738	0.217	0.279	1	0.062	0
VPS72	0.000460035	-0.122762	0.121	0.2	1	0.079	0
PIP4K2A	0.0181711	-0.122833	0.444	0.522	1	0.078	0
MAGED2	0.00250995	-0.122907	0.222	0.31	1	0.088	0
P4HTM	0.0126814	-0.123053	0.183	0.243	1	0.06	0
VCL	0.0102416	-0.123065	0.132	0.183	1	0.051	0
NF1	0.00984739	-0.123172	0.133	0.192	1	0.059	0
ZC3H11A	0.00041336	-0.123192	0.065	0.125	1	0.06	0
TMX1	0.00282239	-0.123197	0.197	0.272	1	0.075	0
SEPTIN11	0.00468014	-0.123214	0.115	0.175	1	0.06	0
EPHB6	0.00676584	-0.123239	0.103	0.159	1	0.056	0
CMC1	0.00231968	-0.123248	0.128	0.197	1	0.069	0
RING1	0.0033624	-0.123256	0.192	0.269	1	0.077	0
ING4	0.00150414	-0.123277	0.125	0.195	1	0.07	0
ERBIN	0.0269208	-0.123406	0.298	0.358	1	0.06	0
PRPF6	0.00143335	-0.123428	0.371	0.469	1	0.098	0
HNRNPUL2	0.00459695	-0.123455	0.352	0.445	1	0.093	0
ATP2A3	0.0458565	-0.123615	0.316	0.37	1	0.054	0
RPS24	3.41977857527427e-06	-0.12365	0.993	0.993	0.125167	0	0.902509
PBX2	0.000202496	-0.123732	0.123	0.204	1	0.081	0
ITGA6	0.0252357	-0.123893	0.295	0.358	1	0.063	0
RAB43	0.00118124	-0.123959	0.11	0.178	1	0.068	0
CREBL2	0.00208315	-0.12403	0.166	0.24	1	0.074	0
GPAA1	0.00102642	-0.124087	0.234	0.329	1	0.095	0
CCDC97	0.00125411	-0.124204	0.137	0.209	1	0.072	0
ECHS1	0.00265804	-0.124219	0.163	0.236	1	0.073	0
IMPA1	0.000587433	-0.124221	0.081	0.142	1	0.061	0
UQCRC1	0.00103384	-0.124268	0.325	0.43	1	0.105	0
MLEC	0.00138501	-0.124369	0.158	0.236	1	0.078	0
UQCRH	0.0154546	-0.12446	0.752	0.8	1	0.048	0
PHF11	0.0405006	-0.124557	0.406	0.464	1	0.058	0
CDK19	0.000889249	-0.124615	0.078	0.139	1	0.061	0
DZIP3	1.49657084654687e-05	-0.124623	0.084	0.168	0.54776	0.084	0.26141
MFSD12	0.000840196	-0.124644	0.181	0.264	1	0.083	0
ATPAF1	0.00250072	-0.124751	0.198	0.284	1	0.086	0
POLE4	0.0251511	-0.124863	0.296	0.353	1	0.057	0
DPH5	0.00166188	-0.124916	0.121	0.188	1	0.067	0
RPUSD3	4.22025277861074e-05	-0.125268	0.116	0.209	1	0.093	0
ZNF217	0.00841534	-0.125378	0.3	0.368	1	0.068	0
MMP25-AS1	0.000228372	-0.12545	0.089	0.161	1	0.072	0
HDAC8	0.00586748	-0.125556	0.11	0.168	1	0.058	0
CLK3	0.020775	-0.125575	0.21	0.267	1	0.057	0
UPF3A	0.0168355	-0.125758	0.27	0.337	1	0.067	0
ZNF143	0.00776424	-0.125801	0.138	0.197	1	0.059	0
NBPF1	3.83475406984396e-06	-0.125991	0.039	0.108	0.140356	0.069	0.85277
TACC3	0.00620408	-0.126009	0.234	0.308	1	0.074	0
TMEM173	0.0120994	-0.12602	0.394	0.466	1	0.072	0
AGPAT4	0.0231439	-0.126045	0.154	0.202	1	0.048	0
TMUB1	0.00904746	-0.126059	0.359	0.435	1	0.076	0
C18orf32	0.00238205	-0.126269	0.326	0.423	1	0.097	0
AKNA	0.000882398	-0.126373	0.45	0.567	1	0.117	0
PAPSS1	0.0016951	-0.126427	0.128	0.195	1	0.067	0
ACD	0.000260357	-0.126452	0.127	0.209	1	0.082	0
RPL35A	5.42895528580956e-07	-0.126459	0.99	0.995	0.0198705	0.005	1.70179
CYTH4	0.00111272	-0.126628	0.176	0.26	1	0.084	0
P2RX4	0.000914257	-0.126742	0.111	0.178	1	0.067	0
DTYMK	1.76833692437686e-06	-0.126795	0.047	0.123	0.0647229	0.076	1.18894
MAP4K4	0.00937774	-0.126846	0.371	0.452	1	0.081	0
DDX60L	1.74408105213356e-05	-0.126903	0.154	0.26	0.638351	0.106	0.19494
ABCD2	0.000117278	-0.12694	0.065	0.132	1	0.067	0
FDPS	0.0171745	-0.127003	0.255	0.31	1	0.055	0
SLC35C2	0.0017489	-0.127266	0.219	0.305	1	0.086	0
AC011446.2	1.22393425577515e-05	-0.127472	0.052	0.123	0.447972	0.071	0.348749
TRIM69	0.00146234	-0.127571	0.081	0.139	1	0.058	0
HDHD2	5.42783992092863e-05	-0.127678	0.055	0.12	1	0.065	0
RPN1	0.00219281	-0.127719	0.487	0.57	1	0.083	0
IVNS1ABP	0.00449144	-0.127834	0.313	0.399	1	0.086	0
ME2	0.000138743	-0.127841	0.166	0.264	1	0.098	0
PDCD10	0.00222579	-0.128088	0.289	0.377	1	0.088	0
DNAJC15	0.0094426	-0.128174	0.358	0.438	1	0.08	0
SPART	0.000210545	-0.128202	0.117	0.2	1	0.083	0
ENOX2	8.75317646399957e-05	-0.128216	0.074	0.147	1	0.073	0
TAGLN2	0.011369	-0.128514	0.909	0.93	1	0.021	0
SLC2A4RG	0.00219754	-0.128682	0.484	0.577	1	0.093	0
RNF44	0.00218163	-0.128728	0.292	0.389	1	0.097	0
RERE	0.00571184	-0.1288	0.295	0.375	1	0.08	0
NPRL3	0.000256027	-0.128824	0.125	0.204	1	0.079	0
IMPDH2	0.0123441	-0.128894	0.338	0.406	1	0.068	0
CCDC7	0.0016668	-0.12919	0.195	0.281	1	0.086	0
CHMP6	5.31613794918473e-05	-0.129227	0.099	0.183	1	0.084	0
VIM-AS1	0.000121504	-0.129261	0.114	0.197	1	0.083	0
LINC00243	1.09182055655654e-05	-0.129274	0.048	0.118	0.399617	0.07	0.398356
ELK3	0.00302353	-0.129399	0.213	0.291	1	0.078	0
DNAJA3	2.41960073419363e-05	-0.129433	0.08	0.159	0.885598	0.079	0.0527633
U2AF2	0.0370934	-0.12952	0.362	0.411	1	0.049	0
TIA1	0.002032	-0.129587	0.204	0.279	1	0.075	0
GRHPR	0.00228196	-0.129592	0.228	0.317	1	0.089	0
EIF4EBP2	0.00448223	-0.129636	0.363	0.442	1	0.079	0
LINC01003	4.75255624169917e-05	-0.129683	0.067	0.139	1	0.072	0
APOBEC3G	0.001001	-0.12981	0.148	0.224	1	0.076	0
ARV1	9.72391554317471e-07	-0.129939	0.038	0.111	0.0355905	0.073	1.44867
HSBP1L1	0.000199865	-0.129997	0.087	0.161	1	0.074	0
NUDCD1	4.46571413402533e-05	-0.130073	0.043	0.103	1	0.06	0
SENP7	0.0106574	-0.130205	0.29	0.356	1	0.066	0
ALG8	0.000101609	-0.130372	0.055	0.118	1	0.063	0
AKAP11	0.00347414	-0.130851	0.209	0.279	1	0.07	0
ACADM	0.000107072	-0.130874	0.095	0.173	1	0.078	0
CFP	6.19072947940315e-07	-0.130929	0.068	0.161	0.0226587	0.093	1.64477
NUDC	0.00216785	-0.131001	0.393	0.495	1	0.102	0
ADD1	0.047723	-0.131014	0.46	0.502	1	0.042	0
TADA3	0.00116883	-0.131081	0.266	0.358	1	0.092	0
MEGF9	0.000325877	-0.131122	0.119	0.195	1	0.076	0
ANP32A	0.00126129	-0.131151	0.461	0.567	1	0.106	0
CHMP7	0.0107478	-0.131232	0.32	0.399	1	0.079	0
S1PR4	0.02722	-0.13125	0.556	0.601	1	0.045	0
MYCBP	1.4833378891824e-05	-0.13144	0.086	0.171	0.542917	0.085	0.265267
MYO18A	2.3447874211741e-05	-0.131455	0.055	0.125	0.858216	0.07	0.0664036
SNHG6	0.0122088	-0.131511	0.911	0.95	1	0.039	0
ZNF638	0.0161557	-0.131645	0.432	0.5	1	0.068	0
COMMD8	1.25455098670789e-05	-0.131655	0.153	0.264	0.459178	0.111	0.338019
CNIH1	0.00547318	-0.131805	0.315	0.397	1	0.082	0
SLIRP	0.0203609	-0.131959	0.405	0.481	1	0.076	0
MSL1	0.00239356	-0.131964	0.17	0.243	1	0.073	0
PAFAH1B3	0.00110985	-0.132131	0.145	0.219	1	0.074	0
P3H1	7.46028434786999e-07	-0.132143	0.042	0.118	0.0273054	0.076	1.56375
LPCAT4	0.00396053	-0.132147	0.163	0.231	1	0.068	0
SNX20	0.00267296	-0.13215	0.195	0.269	1	0.074	0
RASSF7	9.85537177248059e-05	-0.132161	0.162	0.257	1	0.095	0
CASC4	0.00048722	-0.132168	0.232	0.327	1	0.095	0
SYPL1	0.0712723	-0.13224	0.316	0.351	1	0.035	0
IFI27L2	0.00591619	-0.132335	0.228	0.298	1	0.07	0
LAMTOR2	0.000330279	-0.132454	0.202	0.303	1	0.101	0
AC025171.2	3.21411608274273e-05	-0.132581	0.048	0.113	1	0.065	0
SCAPER	0.00922754	-0.132588	0.261	0.334	1	0.073	0
MTX2	0.00014976	-0.132726	0.06	0.123	1	0.063	0
FRYL	0.0142465	-0.132781	0.386	0.466	1	0.08	0
NPIPB4	0.000868654	-0.132782	0.112	0.18	1	0.068	0
NMT2	0.00144245	-0.133052	0.108	0.173	1	0.065	0
HDLBP	0.0035118	-0.133082	0.24	0.322	1	0.082	0
HDDC2	0.00046496	-0.133122	0.202	0.298	1	0.096	0
TRAPPC1	0.00708662	-0.133126	0.554	0.639	1	0.085	0
CCT7	0.018899	-0.133203	0.486	0.543	1	0.057	0
MEA1	0.0004642	-0.133227	0.255	0.361	1	0.106	0
BRD8	0.000346745	-0.133457	0.072	0.135	1	0.063	0
PYGO2	2.08921150046674e-06	-0.133625	0.044	0.118	0.0764672	0.074	1.11652
RGS10	0.00900695	-0.133816	0.654	0.712	1	0.058	0
PRIM1	5.48602615913423e-07	-0.133869	0.054	0.137	0.0200794	0.083	1.69725
HDAC1	0.00135197	-0.134043	0.415	0.524	1	0.109	0
MT-ND2	0.00149225	-0.134067	0.999	1	1	0.001	0
C16orf54	0.00460756	-0.134069	0.253	0.332	1	0.079	0
R3HDM1	0.00170795	-0.134082	0.202	0.281	1	0.079	0
GALT	0.00216228	-0.134094	0.292	0.375	1	0.083	0
ATP6AP1	0.0012091	-0.134094	0.232	0.317	1	0.085	0
CENPT	0.00768176	-0.134212	0.236	0.303	1	0.067	0
ISYNA1	0.00116273	-0.134413	0.108	0.175	1	0.067	0
FRY	0.0312398	-0.134415	0.172	0.221	1	0.049	0
BCKDHB	0.000138095	-0.134471	0.098	0.173	1	0.075	0
TATDN1	0.000302665	-0.134578	0.161	0.248	1	0.087	0
TAFA1	0.0339213	-0.134617	0.14	0.188	1	0.048	0
SLC35E2B	0.00182129	-0.134643	0.163	0.236	1	0.073	0
MPRIP	0.00243344	-0.134679	0.337	0.425	1	0.088	0
SNAPIN	1.07224718732666e-05	-0.134684	0.072	0.154	0.392453	0.082	0.406212
ZBTB25	0.0256935	-0.134703	0.356	0.406	1	0.05	0
PURA	0.0253631	-0.135089	0.299	0.363	1	0.064	0
PRPSAP2	0.000214916	-0.135188	0.144	0.228	1	0.084	0
GIPC1	5.32089144449338e-05	-0.135218	0.157	0.26	1	0.103	0
GNPTG	0.00170713	-0.135319	0.286	0.365	1	0.079	0
NAAA	0.00148689	-0.135405	0.345	0.445	1	0.1	0
STK38	0.0209493	-0.135497	0.475	0.536	1	0.061	0
EEA1	0.00366504	-0.135919	0.148	0.214	1	0.066	0
CD79B	2.36274070042011e-06	-0.136046	0.043	0.115	0.0864787	0.072	1.06309
MRPS33	0.00427943	-0.136341	0.202	0.274	1	0.072	0
TRIP11	0.00198316	-0.136384	0.206	0.286	1	0.08	0
PRKCZ	4.5987309717418e-05	-0.136411	0.07	0.144	1	0.074	0
CRYZ	3.04567128352007e-07	-0.136446	0.057	0.147	0.0111475	0.09	1.95282
IDH3G	0.00529244	-0.136448	0.268	0.344	1	0.076	0
PLCL2	0.034853	-0.136598	0.47	0.526	1	0.056	0
PSMD8	0.00294345	-0.136628	0.463	0.555	1	0.092	0
SCAMP2	0.000525045	-0.136683	0.352	0.471	1	0.119	0
ZNF592	0.0153417	-0.136912	0.191	0.245	1	0.054	0
VKORC1	0.00494608	-0.13696	0.208	0.279	1	0.071	0
HSD17B4	3.59397355355966e-06	-0.137054	0.064	0.147	0.131543	0.083	0.880932
ZNF512	1.78100196286773e-06	-0.137163	0.076	0.166	0.0651865	0.09	1.18584
RCAN3	0.0250381	-0.137206	0.701	0.74	1	0.039	0
PPIE	0.000405536	-0.137268	0.157	0.243	1	0.086	0
WRAP73	0.00371318	-0.1375	0.134	0.197	1	0.063	0
GSTO1	0.00249293	-0.137618	0.219	0.3	1	0.081	0
CUEDC2	0.0086572	-0.137857	0.215	0.284	1	0.069	0
COG8	6.54012652322821e-05	-0.138053	0.077	0.151	1	0.074	0
MIGA2	0.000520298	-0.138109	0.073	0.132	1	0.059	0
FGFR1OP2	0.000859043	-0.138117	0.363	0.454	1	0.091	0
SH2B1	0.000107254	-0.138434	0.159	0.255	1	0.096	0
ST3GAL1	0.00161858	-0.138549	0.413	0.519	1	0.106	0
ANKRD44	0.0117405	-0.138638	0.735	0.803	1	0.068	0
C22orf34	0.00122958	-0.138681	0.074	0.13	1	0.056	0
XRCC5	0.00604968	-0.1387	0.705	0.784	1	0.079	0
AC013264.1	2.7117485078225e-05	-0.138733	0.095	0.183	0.992527	0.088	0.00325764
SH3BGRL	0.000191558	-0.138759	0.563	0.7	1	0.137	0
MCM3	5.83213868640336e-05	-0.138944	0.104	0.19	1	0.086	0
CNIH4	0.00721433	-0.139023	0.201	0.269	1	0.068	0
MAP4K1	0.00402275	-0.139028	0.305	0.394	1	0.089	0
ACAA1	0.000265365	-0.139056	0.264	0.368	1	0.104	0
PASK	0.0141552	-0.139171	0.371	0.454	1	0.083	0
STAMBP	3.61913479267461e-05	-0.1392	0.099	0.183	1	0.084	0
RAB4B	0.00133763	-0.139232	0.174	0.252	1	0.078	0
ANXA2R	0.00237482	-0.139357	0.231	0.315	1	0.084	0
C15orf40	0.00052463	-0.139417	0.181	0.269	1	0.088	0
CHST12	0.000258482	-0.139628	0.137	0.221	1	0.084	0
HIKESHI	9.55103452661209e-05	-0.139694	0.163	0.264	1	0.101	0
MYH9	0.00595674	-0.139695	0.869	0.897	1	0.028	0
MICOS13	0.0140171	-0.139765	0.507	0.579	1	0.072	0
DPM3	0.00132838	-0.139863	0.21	0.293	1	0.083	0
PDE6D	6.16333890022455e-05	-0.139989	0.112	0.197	1	0.085	0
MCTS1	6.41254298390921e-05	-0.139991	0.141	0.236	1	0.095	0
SET	0.00301311	-0.139992	0.82	0.87	1	0.05	0
ADCY7	0.0119215	-0.139993	0.14	0.195	1	0.055	0
HMGN3	0.00196355	-0.140068	0.437	0.512	1	0.075	0
AC245407.2	0.00176372	-0.140138	0.134	0.204	1	0.07	0
AC044849.1	0.0506683	-0.140231	0.239	0.288	1	0.049	0
ARHGEF6	0.00756865	-0.140772	0.336	0.406	1	0.07	0
AP1M1	0.00217822	-0.141044	0.2	0.279	1	0.079	0
C2orf74	4.56863414079707e-07	-0.14115	0.038	0.113	0.0167217	0.075	1.77672
CCDC90B	5.50606189139367e-05	-0.141258	0.151	0.248	1	0.097	0
MOB3A	0.0201309	-0.141262	0.157	0.207	1	0.05	0
HTRA2	3.36479408337552e-05	-0.141418	0.084	0.163	1	0.079	0
SNX3	0.0160038	-0.141446	0.516	0.601	1	0.085	0
[truncated: 823 more rows]

[truncated: 5 more sheets: Supp Table 11 FindMarkers_Total, Supp Table 12 Cohort table, Supp Table 13 legendscreen back, Supp Table 14 scRNAseq sorting , Supp Table 15 validation panels]
